# Supplementary material for: How Ionic Strength Affects the Conformational Behavior of Human and Rat Beta Amyloids – A Computational Study
Source: PLoS One. 2013 May 23;8(5):e62914. doi: 10.1371/journal.pone.0062914 (PMC3662769; doi:10.1371/journal.pone.0062914)
Supplement: Cluster S1 — Coordinate files. Cartesian coordinates of representative structures in pdb format are included in the file Cluster S1. Coordinates are stored in subdirectories for human amyloid with NaCl concentration of 0.00 M (cluster_human_0 M), 0.15 M (cluster_human_015) and 0.30 M (cluster_human_030 M). Rat amyloid data are stored in subdirectories: cluster_rat_0 M, cluster_rat_015 M and cluster_rat_030 M. (ZIP) [file pone.0062914.s020.zip]

Archive with 132 entries (123 files):
- clusters/
- clusters/0README
- clusters/cluster_human_015M/
- clusters/cluster_human_015M/.chimera/
- clusters/cluster_human_015M/.chimera/.matplotlib/
- clusters/cluster_human_015M/.chimera/preferences
- clusters/cluster_human_015M/.chimera/preregistration
- clusters/cluster_human_015M/ambeta_human_015M_cluster0.pdb
- clusters/cluster_human_015M/ambeta_human_015M_cluster1.pdb
- clusters/cluster_human_015M/ambeta_human_015M_cluster10.pdb
- clusters/cluster_human_015M/ambeta_human_015M_cluster11.pdb
- clusters/cluster_human_015M/ambeta_human_015M_cluster12.pdb
- clusters/cluster_human_015M/ambeta_human_015M_cluster13.pdb
- clusters/cluster_human_015M/ambeta_human_015M_cluster14.pdb
- clusters/cluster_human_015M/ambeta_human_015M_cluster15.pdb
- clusters/cluster_human_015M/ambeta_human_015M_cluster16.pdb
- clusters/cluster_human_015M/ambeta_human_015M_cluster17.pdb
- clusters/cluster_human_015M/ambeta_human_015M_cluster18.pdb
- clusters/cluster_human_015M/ambeta_human_015M_cluster19.pdb
- clusters/cluster_human_015M/ambeta_human_015M_cluster2.pdb
- clusters/cluster_human_015M/ambeta_human_015M_cluster3.pdb
- clusters/cluster_human_015M/ambeta_human_015M_cluster4.pdb
- clusters/cluster_human_015M/ambeta_human_015M_cluster5.pdb
- clusters/cluster_human_015M/ambeta_human_015M_cluster6.pdb
- clusters/cluster_human_015M/ambeta_human_015M_cluster7.pdb
- clusters/cluster_human_015M/ambeta_human_015M_cluster8.pdb
- clusters/cluster_human_015M/ambeta_human_015M_cluster9.pdb
- clusters/cluster_human_030M/
- clusters/cluster_human_030M/ambeta_human_030M_cluster0.pdb
- clusters/cluster_human_030M/ambeta_human_030M_cluster1.pdb
- clusters/cluster_human_030M/ambeta_human_030M_cluster10.pdb
- clusters/cluster_human_030M/ambeta_human_030M_cluster11.pdb
- clusters/cluster_human_030M/ambeta_human_030M_cluster12.pdb
- clusters/cluster_human_030M/ambeta_human_030M_cluster13.pdb
- clusters/cluster_human_030M/ambeta_human_030M_cluster14.pdb
- clusters/cluster_human_030M/ambeta_human_030M_cluster15.pdb
- clusters/cluster_human_030M/ambeta_human_030M_cluster16.pdb
- clusters/cluster_human_030M/ambeta_human_030M_cluster17.pdb
- clusters/cluster_human_030M/ambeta_human_030M_cluster18.pdb
- clusters/cluster_human_030M/ambeta_human_030M_cluster19.pdb
- clusters/cluster_human_030M/ambeta_human_030M_cluster2.pdb
- clusters/cluster_human_030M/ambeta_human_030M_cluster3.pdb
- clusters/cluster_human_030M/ambeta_human_030M_cluster4.pdb
- clusters/cluster_human_030M/ambeta_human_030M_cluster5.pdb
- clusters/cluster_human_030M/ambeta_human_030M_cluster6.pdb
- clusters/cluster_human_030M/ambeta_human_030M_cluster7.pdb
- clusters/cluster_human_030M/ambeta_human_030M_cluster8.pdb
- clusters/cluster_human_030M/ambeta_human_030M_cluster9.pdb
- clusters/cluster_human_0M/
- clusters/cluster_human_0M/ambeta_human_0M_cluster0.pdb
- clusters/cluster_human_0M/ambeta_human_0M_cluster1.pdb
- clusters/cluster_human_0M/ambeta_human_0M_cluster10.pdb
- clusters/cluster_human_0M/ambeta_human_0M_cluster11.pdb
- clusters/cluster_human_0M/ambeta_human_0M_cluster12.pdb
- clusters/cluster_human_0M/ambeta_human_0M_cluster13.pdb
- clusters/cluster_human_0M/ambeta_human_0M_cluster14.pdb
- clusters/cluster_human_0M/ambeta_human_0M_cluster15.pdb
- clusters/cluster_human_0M/ambeta_human_0M_cluster16.pdb
- clusters/cluster_human_0M/ambeta_human_0M_cluster17.pdb
- clusters/cluster_human_0M/ambeta_human_0M_cluster18.pdb
- clusters/cluster_human_0M/ambeta_human_0M_cluster19.pdb
- clusters/cluster_human_0M/ambeta_human_0M_cluster2.pdb
- clusters/cluster_human_0M/ambeta_human_0M_cluster3.pdb
- clusters/cluster_human_0M/ambeta_human_0M_cluster4.pdb
- clusters/cluster_human_0M/ambeta_human_0M_cluster5.pdb
- clusters/cluster_human_0M/ambeta_human_0M_cluster6.pdb
- clusters/cluster_human_0M/ambeta_human_0M_cluster7.pdb
- clusters/cluster_human_0M/ambeta_human_0M_cluster8.pdb
- clusters/cluster_human_0M/ambeta_human_0M_cluster9.pdb
- clusters/cluster_rat_015M/
- clusters/cluster_rat_015M/ambeta_rat_015M_cluster0.pdb
- clusters/cluster_rat_015M/ambeta_rat_015M_cluster1.pdb
- clusters/cluster_rat_015M/ambeta_rat_015M_cluster10.pdb
- clusters/cluster_rat_015M/ambeta_rat_015M_cluster11.pdb
- clusters/cluster_rat_015M/ambeta_rat_015M_cluster12.pdb
- clusters/cluster_rat_015M/ambeta_rat_015M_cluster13.pdb
- clusters/cluster_rat_015M/ambeta_rat_015M_cluster14.pdb
- clusters/cluster_rat_015M/ambeta_rat_015M_cluster15.pdb
- clusters/cluster_rat_015M/ambeta_rat_015M_cluster16.pdb
- clusters/cluster_rat_015M/ambeta_rat_015M_cluster17.pdb
- clusters/cluster_rat_015M/ambeta_rat_015M_cluster18.pdb
- clusters/cluster_rat_015M/ambeta_rat_015M_cluster19.pdb
- clusters/cluster_rat_015M/ambeta_rat_015M_cluster2.pdb
- clusters/cluster_rat_015M/ambeta_rat_015M_cluster3.pdb
- clusters/cluster_rat_015M/ambeta_rat_015M_cluster4.pdb
- clusters/cluster_rat_015M/ambeta_rat_015M_cluster5.pdb
- clusters/cluster_rat_015M/ambeta_rat_015M_cluster6.pdb
- clusters/cluster_rat_015M/ambeta_rat_015M_cluster7.pdb
- clusters/cluster_rat_015M/ambeta_rat_015M_cluster8.pdb
- clusters/cluster_rat_015M/ambeta_rat_015M_cluster9.pdb
- clusters/cluster_rat_030M/
- clusters/cluster_rat_030M/ambeta_rat_030M_cluster0.pdb
- clusters/cluster_rat_030M/ambeta_rat_030M_cluster1.pdb
- clusters/cluster_rat_030M/ambeta_rat_030M_cluster10.pdb
- clusters/cluster_rat_030M/ambeta_rat_030M_cluster11.pdb
- clusters/cluster_rat_030M/ambeta_rat_030M_cluster12.pdb
- clusters/cluster_rat_030M/ambeta_rat_030M_cluster13.pdb
- clusters/cluster_rat_030M/ambeta_rat_030M_cluster14.pdb
- clusters/cluster_rat_030M/ambeta_rat_030M_cluster15.pdb
- clusters/cluster_rat_030M/ambeta_rat_030M_cluster16.pdb
- clusters/cluster_rat_030M/ambeta_rat_030M_cluster17.pdb
- clusters/cluster_rat_030M/ambeta_rat_030M_cluster18.pdb
- clusters/cluster_rat_030M/ambeta_rat_030M_cluster19.pdb
- clusters/cluster_rat_030M/ambeta_rat_030M_cluster2.pdb
- clusters/cluster_rat_030M/ambeta_rat_030M_cluster3.pdb
- clusters/cluster_rat_030M/ambeta_rat_030M_cluster4.pdb
- clusters/cluster_rat_030M/ambeta_rat_030M_cluster5.pdb
- clusters/cluster_rat_030M/ambeta_rat_030M_cluster6.pdb
- clusters/cluster_rat_030M/ambeta_rat_030M_cluster7.pdb
- clusters/cluster_rat_030M/ambeta_rat_030M_cluster8.pdb
- clusters/cluster_rat_030M/ambeta_rat_030M_cluster9.pdb
- clusters/cluster_rat_0M/
- clusters/cluster_rat_0M/ambeta_rat_0M_cluster0.pdb
- clusters/cluster_rat_0M/ambeta_rat_0M_cluster1.pdb
- clusters/cluster_rat_0M/ambeta_rat_0M_cluster10.pdb
- clusters/cluster_rat_0M/ambeta_rat_0M_cluster11.pdb
- clusters/cluster_rat_0M/ambeta_rat_0M_cluster12.pdb
- clusters/cluster_rat_0M/ambeta_rat_0M_cluster13.pdb
- clusters/cluster_rat_0M/ambeta_rat_0M_cluster14.pdb
- clusters/cluster_rat_0M/ambeta_rat_0M_cluster15.pdb
- clusters/cluster_rat_0M/ambeta_rat_0M_cluster16.pdb
- clusters/cluster_rat_0M/ambeta_rat_0M_cluster17.pdb
- clusters/cluster_rat_0M/ambeta_rat_0M_cluster18.pdb
- clusters/cluster_rat_0M/ambeta_rat_0M_cluster19.pdb
- clusters/cluster_rat_0M/ambeta_rat_0M_cluster2.pdb
- clusters/cluster_rat_0M/ambeta_rat_0M_cluster3.pdb
- clusters/cluster_rat_0M/ambeta_rat_0M_cluster4.pdb
- clusters/cluster_rat_0M/ambeta_rat_0M_cluster5.pdb
- clusters/cluster_rat_0M/ambeta_rat_0M_cluster6.pdb
- clusters/cluster_rat_0M/ambeta_rat_0M_cluster7.pdb
- clusters/cluster_rat_0M/ambeta_rat_0M_cluster8.pdb
- clusters/cluster_rat_0M/ambeta_rat_0M_cluster9.pdb
