# Supplementary material for: How Ionic Strength Affects the Conformational Behavior of Human and Rat Beta Amyloids – A Computational Study
Source: PLoS One. 2013 May 23;8(5):e62914. doi: 10.1371/journal.pone.0062914 (PMC3662769; doi:10.1371/journal.pone.0062914)
Supplement: Cluster S1 — Coordinate files. Cartesian coordinates of representative structures in pdb format are included in the file Cluster S1. Coordinates are stored in subdirectories for human amyloid with NaCl concentration of 0.00 M (cluster_human_0 M), 0.15 M (cluster_human_015) and 0.30 M (cluster_human_030 M). Rat amyloid data are stored in subdirectories: cluster_rat_0 M, cluster_rat_015 M and cluster_rat_030 M. (ZIP) [file pone.0062914.s020.zip › clusters/cluster_human_015M/.chimera/preferences]

{'Background': {'Background gradient': (('Chimera default'
[(1	1	1	1)	(0	0	1	1)]
1)
1)}
'Model Panel': {'favorites': {'Ramachandran plot...': True
'UniProt info...': False
'activate': True
'activate all': True
'activate only': True
'add hydrogens...': False
'add/edit note...': True
'attributes...': True
'biological unit': True
'clipping...': True
'close': True
'color by SS...': False
'compute SS': True
'copy/combine...': True
'deactivate': True
'focus': False
'group/ungroup': True
'hide': True
'match...': True
'rainbow...': False
'rename...': True
'render attribute...': False
'select': True
'select chain(s)...': True
'sequence...': False
'show': True
'show all atoms': True
'show only': True
'surface main': False
'tile...': False
'toggle active': True
'trace backbones': False
'trace chains': False
'transform as...': True
'write PDB': True}
'lastUse': 1363730694.635419}
'Nucleotides': {'slab styles': {}}
'Palettes': {'named palettes': {}}
'Rapid Access': {'data history': [('/home/zdenek/amyloid/MD/human/1x/cluster/ambeta_main.rep.c9.pdb'
None
'PDB')
('/home/zdenek/amyloid/MD/human/1x/cluster/ambeta_main.rep.c8.pdb'
None
'PDB')
('/home/zdenek/amyloid/MD/human/1x/cluster/ambeta_main.rep.c7.pdb'
None
'PDB')
('/home/zdenek/amyloid/MD/human/1x/cluster/ambeta_main.rep.c6.pdb'
None
'PDB')
('/home/zdenek/amyloid/MD/human/1x/cluster/ambeta_main.rep.c5.pdb'
None
'PDB')
('/home/zdenek/amyloid/MD/human/1x/cluster/ambeta_main.rep.c4.pdb'
None
'PDB')
('/home/zdenek/amyloid/MD/human/1x/cluster/ambeta_main.rep.c3.pdb'
None
'PDB')
('/home/zdenek/amyloid/MD/human/1x/cluster/ambeta_main.rep.c2.pdb'
None
'PDB')
('/home/zdenek/amyloid/MD/human/1x/cluster/ambeta_main.rep.c1.pdb'
None
'PDB')
('/home/zdenek/amyloid/MD/human/1x/cluster/ambeta_main.rep.c19.pdb'
None
'PDB')
('/home/zdenek/amyloid/MD/human/1x/cluster/ambeta_main.rep.c18.pdb'
None
'PDB')
('/home/zdenek/amyloid/MD/human/1x/cluster/ambeta_main.rep.c17.pdb'
None
'PDB')
('/home/zdenek/amyloid/MD/human/1x/cluster/ambeta_main.rep.c16.pdb'
None
'PDB')
('/home/zdenek/amyloid/MD/human/1x/cluster/ambeta_main.rep.c15.pdb'
None
'PDB')
('/home/zdenek/amyloid/MD/human/1x/cluster/ambeta_main.rep.c14.pdb'
None
'PDB')
('/home/zdenek/amyloid/MD/human/1x/cluster/ambeta_main.rep.c13.pdb'
None
'PDB')
('/home/zdenek/amyloid/MD/human/1x/cluster/ambeta_main.rep.c12.pdb'
None
'PDB')
('/home/zdenek/amyloid/MD/human/1x/cluster/ambeta_main.rep.c11.pdb'
None
'PDB')
('/home/zdenek/amyloid/MD/human/1x/cluster/ambeta_main.rep.c10.pdb'
None
'PDB')
('/home/zdenek/amyloid/MD/human/1x/cluster/ambeta_main.rep.c0.pdb'
None
'PDB')]}
'Ribbon Styles': {'atoms': {}	'scaling': {}	'xsections': {}}
'initial size': {'Window size': (512	384)}
'update check': {'last time': (2013	3	19	23	4	27	536041	None)}
'version tracking': {'last version': '1.7_b38197'}}
