# Supplementary material for: How Ionic Strength Affects the Conformational Behavior of Human and Rat Beta Amyloids – A Computational Study
Source: PLoS One. 2013 May 23;8(5):e62914. doi: 10.1371/journal.pone.0062914 (PMC3662769; doi:10.1371/journal.pone.0062914)
Supplement: Cluster S1 — Coordinate files. Cartesian coordinates of representative structures in pdb format are included in the file Cluster S1. Coordinates are stored in subdirectories for human amyloid with NaCl concentration of 0.00 M (cluster_human_0 M), 0.15 M (cluster_human_015) and 0.30 M (cluster_human_030 M). Rat amyloid data are stored in subdirectories: cluster_rat_0 M, cluster_rat_015 M and cluster_rat_030 M. (ZIP) [file pone.0062914.s020.zip › clusters/cluster_human_015M/ambeta_human_015M_cluster16.pdb]

ATOM      1  N   ASP     1      -1.962  16.625 -14.444  0.00  0.00
ATOM      2  H1  ASP     1      -0.993  16.530 -14.711  0.00  0.00
ATOM      3  H2  ASP     1      -2.117  16.891 -13.481  0.00  0.00
ATOM      4  H3  ASP     1      -2.278  17.403 -15.005  0.00  0.00
ATOM      5  CA  ASP     1      -2.791  15.433 -14.804  0.00  0.00
ATOM      6  HA  ASP     1      -2.485  15.071 -15.784  0.00  0.00
ATOM      7  CB  ASP     1      -2.625  14.274 -13.757  0.00  0.00
ATOM      8  HB2 ASP     1      -3.169  13.417 -14.150  0.00  0.00
ATOM      9  HB3 ASP     1      -1.566  14.024 -13.811  0.00  0.00
ATOM     10  CG  ASP     1      -3.128  14.638 -12.317  0.00  0.00
ATOM     11  OD1 ASP     1      -3.622  13.791 -11.574  0.00  0.00
ATOM     12  OD2 ASP     1      -2.972  15.885 -11.997  0.00  0.00
ATOM     13  C   ASP     1      -4.279  15.883 -14.862  0.00  0.00
ATOM     14  O   ASP     1      -4.556  16.988 -14.434  0.00  0.00
ATOM     15  N   ALA     2      -5.180  15.003 -15.306  0.00  0.00
ATOM     16  H   ALA     2      -4.800  14.171 -15.735  0.00  0.00
ATOM     17  CA  ALA     2      -6.623  15.262 -15.391  0.00  0.00
ATOM     18  HA  ALA     2      -6.879  16.198 -15.888  0.00  0.00
ATOM     19  CB  ALA     2      -7.320  14.109 -16.225  0.00  0.00
ATOM     20  HB1 ALA     2      -8.393  14.245 -16.367  0.00  0.00
ATOM     21  HB2 ALA     2      -6.856  14.061 -17.209  0.00  0.00
ATOM     22  HB3 ALA     2      -7.345  13.151 -15.704  0.00  0.00
ATOM     23  C   ALA     2      -7.271  15.403 -13.982  0.00  0.00
ATOM     24  O   ALA     2      -6.987  14.669 -13.045  0.00  0.00
ATOM     25  N   GLU     3      -8.108  16.367 -13.789  0.00  0.00
ATOM     26  H   GLU     3      -8.248  17.090 -14.480  0.00  0.00
ATOM     27  CA  GLU     3      -8.862  16.704 -12.470  0.00  0.00
ATOM     28  HA  GLU     3      -8.150  16.880 -11.665  0.00  0.00
ATOM     29  CB  GLU     3      -9.799  17.844 -12.711  0.00  0.00
ATOM     30  HB2 GLU     3     -10.214  17.829 -13.718  0.00  0.00
ATOM     31  HB3 GLU     3     -10.627  17.812 -12.002  0.00  0.00
ATOM     32  CG  GLU     3      -9.087  19.166 -12.648  0.00  0.00
ATOM     33  HG2 GLU     3      -8.478  19.139 -11.745  0.00  0.00
ATOM     34  HG3 GLU     3      -8.375  19.279 -13.465  0.00  0.00
ATOM     35  CD  GLU     3     -10.005  20.431 -12.542  0.00  0.00
ATOM     36  OE1 GLU     3     -10.808  20.512 -11.601  0.00  0.00
ATOM     37  OE2 GLU     3      -9.971  21.393 -13.344  0.00  0.00
ATOM     38  C   GLU     3      -9.636  15.529 -11.894  0.00  0.00
ATOM     39  O   GLU     3      -9.940  15.364 -10.752  0.00  0.00
ATOM     40  N   PHE     4     -10.036  14.565 -12.734  0.00  0.00
ATOM     41  H   PHE     4     -10.075  14.817 -13.710  0.00  0.00
ATOM     42  CA  PHE     4     -10.758  13.391 -12.357  0.00  0.00
ATOM     43  HA  PHE     4     -11.600  13.630 -11.706  0.00  0.00
ATOM     44  CB  PHE     4     -11.389  12.779 -13.649  0.00  0.00
ATOM     45  HB2 PHE     4     -12.098  13.551 -13.947  0.00  0.00
ATOM     46  HB3 PHE     4     -10.644  12.782 -14.446  0.00  0.00
ATOM     47  CG  PHE     4     -12.125  11.465 -13.574  0.00  0.00
ATOM     48  CD1 PHE     4     -11.528  10.254 -13.949  0.00  0.00
ATOM     49  HD1 PHE     4     -10.525  10.212 -14.347  0.00  0.00
ATOM     50  CE1 PHE     4     -12.255   9.017 -13.920  0.00  0.00
ATOM     51  HE1 PHE     4     -11.864   8.058 -14.223  0.00  0.00
ATOM     52  CZ  PHE     4     -13.562   8.957 -13.422  0.00  0.00
ATOM     53  HZ  PHE     4     -14.141   8.049 -13.342  0.00  0.00
ATOM     54  CE2 PHE     4     -14.117  10.127 -12.927  0.00  0.00
ATOM     55  HE2 PHE     4     -15.072   9.977 -12.445  0.00  0.00
ATOM     56  CD2 PHE     4     -13.398  11.316 -12.985  0.00  0.00
ATOM     57  HD2 PHE     4     -13.919  12.166 -12.571  0.00  0.00
ATOM     58  C   PHE     4      -9.838  12.376 -11.591  0.00  0.00
ATOM     59  O   PHE     4     -10.242  11.761 -10.604  0.00  0.00
ATOM     60  N   ARG     5      -8.557  12.237 -12.080  0.00  0.00
ATOM     61  H   ARG     5      -8.314  12.876 -12.823  0.00  0.00
ATOM     62  CA  ARG     5      -7.690  11.062 -11.906  0.00  0.00
ATOM     63  HA  ARG     5      -8.146  10.320 -12.563  0.00  0.00
ATOM     64  CB  ARG     5      -6.285  11.396 -12.480  0.00  0.00
ATOM     65  HB2 ARG     5      -6.432  11.738 -13.505  0.00  0.00
ATOM     66  HB3 ARG     5      -5.785  12.128 -11.844  0.00  0.00
ATOM     67  CG  ARG     5      -5.463  10.150 -12.581  0.00  0.00
ATOM     68  HG2 ARG     5      -5.062   9.840 -11.615  0.00  0.00
ATOM     69  HG3 ARG     5      -6.111   9.359 -12.960  0.00  0.00
ATOM     70  CD  ARG     5      -4.215  10.479 -13.490  0.00  0.00
ATOM     71  HD2 ARG     5      -4.564  10.743 -14.489  0.00  0.00
ATOM     72  HD3 ARG     5      -3.711  11.337 -13.044  0.00  0.00
ATOM     73  NE  ARG     5      -3.327   9.277 -13.598  0.00  0.00
ATOM     74  HE  ARG     5      -2.513   9.280 -12.999  0.00  0.00
ATOM     75  CZ  ARG     5      -3.382   8.283 -14.430  0.00  0.00
ATOM     76  NH1 ARG     5      -4.192   8.165 -15.534  0.00  0.00
ATOM     77 1HH1 ARG     5      -4.667   8.958 -15.941  0.00  0.00
ATOM     78 2HH1 ARG     5      -4.175   7.301 -16.057  0.00  0.00
ATOM     79  NH2 ARG     5      -2.536   7.350 -14.149  0.00  0.00
ATOM     80 1HH2 ARG     5      -1.734   7.607 -13.590  0.00  0.00
ATOM     81 2HH2 ARG     5      -2.557   6.579 -14.800  0.00  0.00
ATOM     82  C   ARG     5      -7.484  10.560 -10.427  0.00  0.00
ATOM     83  O   ARG     5      -7.979   9.532 -10.055  0.00  0.00
ATOM     84  N   HIE     6      -6.904  11.423  -9.571  0.00  0.00
ATOM     85  H   HIE     6      -6.444  12.263  -9.892  0.00  0.00
ATOM     86  CA  HIE     6      -6.813  11.098  -8.134  0.00  0.00
ATOM     87  HA  HIE     6      -6.511  10.077  -7.901  0.00  0.00
ATOM     88  CB  HIE     6      -5.748  12.019  -7.630  0.00  0.00
ATOM     89  HB2 HIE     6      -4.857  11.890  -8.246  0.00  0.00
ATOM     90  HB3 HIE     6      -5.989  13.062  -7.835  0.00  0.00
ATOM     91  CG  HIE     6      -5.207  11.832  -6.170  0.00  0.00
ATOM     92  ND1 HIE     6      -5.466  12.753  -5.129  0.00  0.00
ATOM     93  CE1 HIE     6      -4.756  12.358  -4.075  0.00  0.00
ATOM     94  HE1 HIE     6      -4.846  12.815  -3.101  0.00  0.00
ATOM     95  NE2 HIE     6      -4.112  11.254  -4.292  0.00  0.00
ATOM     96  HE2 HIE     6      -3.580  10.746  -3.597  0.00  0.00
ATOM     97  CD2 HIE     6      -4.410  10.835  -5.630  0.00  0.00
ATOM     98  HD2 HIE     6      -4.020   9.980  -6.162  0.00  0.00
ATOM     99  C   HIE     6      -8.088  11.329  -7.382  0.00  0.00
ATOM    100  O   HIE     6      -8.309  10.636  -6.379  0.00  0.00
ATOM    101  N   ASP     7      -9.024  12.215  -7.748  0.00  0.00
ATOM    102  H   ASP     7      -8.963  12.740  -8.610  0.00  0.00
ATOM    103  CA  ASP     7     -10.312  12.408  -7.041  0.00  0.00
ATOM    104  HA  ASP     7     -10.136  12.469  -5.967  0.00  0.00
ATOM    105  CB  ASP     7     -10.913  13.791  -7.440  0.00  0.00
ATOM    106  HB2 ASP     7     -10.220  14.576  -7.136  0.00  0.00
ATOM    107  HB3 ASP     7     -10.943  13.930  -8.520  0.00  0.00
ATOM    108  CG  ASP     7     -12.262  13.928  -6.809  0.00  0.00
ATOM    109  OD1 ASP     7     -13.330  13.625  -7.461  0.00  0.00
ATOM    110  OD2 ASP     7     -12.332  14.288  -5.568  0.00  0.00
ATOM    111  C   ASP     7     -11.344  11.334  -7.141  0.00  0.00
ATOM    112  O   ASP     7     -11.814  10.783  -6.157  0.00  0.00
ATOM    113  N   SER     8     -11.781  10.986  -8.363  0.00  0.00
ATOM    114  H   SER     8     -11.415  11.574  -9.097  0.00  0.00
ATOM    115  CA  SER     8     -12.835  10.056  -8.725  0.00  0.00
ATOM    116  HA  SER     8     -13.223   9.613  -7.808  0.00  0.00
ATOM    117  CB  SER     8     -13.993  10.861  -9.336  0.00  0.00
ATOM    118  HB2 SER     8     -13.545  11.552 -10.050  0.00  0.00
ATOM    119  HB3 SER     8     -14.698  10.235  -9.883  0.00  0.00
ATOM    120  OG  SER     8     -14.667  11.634  -8.341  0.00  0.00
ATOM    121  HG  SER     8     -14.028  12.258  -7.990  0.00  0.00
ATOM    122  C   SER     8     -12.449   8.924  -9.702  0.00  0.00
ATOM    123  O   SER     8     -13.180   7.938  -9.836  0.00  0.00
ATOM    124  N   GLY     9     -11.181   8.906 -10.146  0.00  0.00
ATOM    125  H   GLY     9     -10.573   9.685  -9.931  0.00  0.00
ATOM    126  CA  GLY     9     -10.593   7.746 -10.874  0.00  0.00
ATOM    127  HA2 GLY     9     -11.239   7.403 -11.682  0.00  0.00
ATOM    128  HA3 GLY     9      -9.599   8.076 -11.176  0.00  0.00
ATOM    129  C   GLY     9     -10.363   6.522  -9.934  0.00  0.00
ATOM    130  O   GLY     9     -10.285   6.649  -8.724  0.00  0.00
ATOM    131  N   TYR    10     -10.114   5.388 -10.526  0.00  0.00
ATOM    132  H   TYR    10     -10.217   5.445 -11.529  0.00  0.00
ATOM    133  CA  TYR    10      -9.840   4.089  -9.940  0.00  0.00
ATOM    134  HA  TYR    10      -9.852   4.101  -8.849  0.00  0.00
ATOM    135  CB  TYR    10     -10.904   3.081 -10.480  0.00  0.00
ATOM    136  HB2 TYR    10     -11.811   3.387  -9.959  0.00  0.00
ATOM    137  HB3 TYR    10     -11.093   3.100 -11.554  0.00  0.00
ATOM    138  CG  TYR    10     -10.586   1.607 -10.112  0.00  0.00
ATOM    139  CD1 TYR    10     -11.222   1.055  -8.977  0.00  0.00
ATOM    140  HD1 TYR    10     -11.872   1.685  -8.389  0.00  0.00
ATOM    141  CE1 TYR    10     -11.005  -0.318  -8.614  0.00  0.00
ATOM    142  HE1 TYR    10     -11.453  -0.748  -7.730  0.00  0.00
ATOM    143  CZ  TYR    10     -10.177  -1.114  -9.402  0.00  0.00
ATOM    144  OH  TYR    10      -9.839  -2.402  -9.043  0.00  0.00
ATOM    145  HH  TYR    10     -10.381  -2.599  -8.277  0.00  0.00
ATOM    146  CE2 TYR    10      -9.651  -0.573 -10.559  0.00  0.00
ATOM    147  HE2 TYR    10      -8.914  -1.162 -11.084  0.00  0.00
ATOM    148  CD2 TYR    10      -9.748   0.819 -10.900  0.00  0.00
ATOM    149  HD2 TYR    10      -9.122   1.269 -11.658  0.00  0.00
ATOM    150  C   TYR    10      -8.391   3.615 -10.351  0.00  0.00
ATOM    151  O   TYR    10      -7.756   2.838  -9.701  0.00  0.00
ATOM    152  N   GLU    11      -7.794   4.203 -11.427  0.00  0.00
ATOM    153  H   GLU    11      -8.250   4.996 -11.856  0.00  0.00
ATOM    154  CA  GLU    11      -6.527   3.728 -11.970  0.00  0.00
ATOM    155  HA  GLU    11      -6.597   2.649 -12.105  0.00  0.00
ATOM    156  CB  GLU    11      -6.324   4.454 -13.354  0.00  0.00
ATOM    157  HB2 GLU    11      -5.972   5.484 -13.284  0.00  0.00
ATOM    158  HB3 GLU    11      -5.499   3.929 -13.833  0.00  0.00
ATOM    159  CG  GLU    11      -7.540   4.345 -14.358  0.00  0.00
ATOM    160  HG2 GLU    11      -7.776   3.291 -14.502  0.00  0.00
ATOM    161  HG3 GLU    11      -8.363   4.782 -13.791  0.00  0.00
ATOM    162  CD  GLU    11      -7.340   4.968 -15.687  0.00  0.00
ATOM    163  OE1 GLU    11      -7.825   6.110 -15.942  0.00  0.00
ATOM    164  OE2 GLU    11      -6.679   4.269 -16.467  0.00  0.00
ATOM    165  C   GLU    11      -5.333   3.922 -11.024  0.00  0.00
ATOM    166  O   GLU    11      -4.579   3.011 -10.772  0.00  0.00
ATOM    167  N   VAL    12      -5.129   5.142 -10.466  0.00  0.00
ATOM    168  H   VAL    12      -5.724   5.921 -10.707  0.00  0.00
ATOM    169  CA  VAL    12      -4.158   5.447  -9.444  0.00  0.00
ATOM    170  HA  VAL    12      -3.195   5.325  -9.941  0.00  0.00
ATOM    171  CB  VAL    12      -4.200   6.935  -8.960  0.00  0.00
ATOM    172  HB  VAL    12      -5.191   7.205  -8.594  0.00  0.00
ATOM    173  CG1 VAL    12      -3.178   7.243  -7.850  0.00  0.00
ATOM    174 1HG1 VAL    12      -3.461   6.755  -6.917  0.00  0.00
ATOM    175 2HG1 VAL    12      -2.199   6.955  -8.229  0.00  0.00
ATOM    176 3HG1 VAL    12      -3.109   8.286  -7.538  0.00  0.00
ATOM    177  CG2 VAL    12      -3.918   7.935 -10.120  0.00  0.00
ATOM    178 1HG2 VAL    12      -3.001   7.515 -10.539  0.00  0.00
ATOM    179 2HG2 VAL    12      -4.754   7.958 -10.819  0.00  0.00
ATOM    180 3HG2 VAL    12      -3.861   8.972  -9.788  0.00  0.00
ATOM    181  C   VAL    12      -4.415   4.581  -8.198  0.00  0.00
ATOM    182  O   VAL    12      -3.514   4.154  -7.518  0.00  0.00
ATOM    183  N   HIE    13      -5.642   4.028  -8.012  0.00  0.00
ATOM    184  H   HIE    13      -6.339   4.147  -8.734  0.00  0.00
ATOM    185  CA  HIE    13      -5.964   3.221  -6.841  0.00  0.00
ATOM    186  HA  HIE    13      -5.366   3.623  -6.024  0.00  0.00
ATOM    187  CB  HIE    13      -7.428   3.312  -6.374  0.00  0.00
ATOM    188  HB2 HIE    13      -7.658   4.362  -6.189  0.00  0.00
ATOM    189  HB3 HIE    13      -8.096   2.816  -7.078  0.00  0.00
ATOM    190  CG  HIE    13      -7.520   2.661  -5.010  0.00  0.00
ATOM    191  ND1 HIE    13      -6.720   2.777  -3.907  0.00  0.00
ATOM    192  CE1 HIE    13      -7.334   2.075  -2.983  0.00  0.00
ATOM    193  HE1 HIE    13      -6.947   2.009  -1.977  0.00  0.00
ATOM    194  NE2 HIE    13      -8.482   1.499  -3.425  0.00  0.00
ATOM    195  HE2 HIE    13      -9.091   0.876  -2.915  0.00  0.00
ATOM    196  CD2 HIE    13      -8.531   1.778  -4.784  0.00  0.00
ATOM    197  HD2 HIE    13      -9.307   1.489  -5.478  0.00  0.00
ATOM    198  C   HIE    13      -5.640   1.721  -7.059  0.00  0.00
ATOM    199  O   HIE    13      -5.212   0.954  -6.130  0.00  0.00
ATOM    200  N   HIE    14      -5.626   1.288  -8.329  0.00  0.00
ATOM    201  H   HIE    14      -5.932   1.963  -9.017  0.00  0.00
ATOM    202  CA  HIE    14      -5.096   0.032  -8.862  0.00  0.00
ATOM    203  HA  HIE    14      -5.473  -0.833  -8.319  0.00  0.00
ATOM    204  CB  HIE    14      -5.576  -0.173 -10.264  0.00  0.00
ATOM    205  HB2 HIE    14      -6.644   0.038 -10.193  0.00  0.00
ATOM    206  HB3 HIE    14      -5.112   0.554 -10.930  0.00  0.00
ATOM    207  CG  HIE    14      -5.340  -1.598 -10.586  0.00  0.00
ATOM    208  ND1 HIE    14      -4.160  -2.074 -11.109  0.00  0.00
ATOM    209  CE1 HIE    14      -4.326  -3.399 -11.113  0.00  0.00
ATOM    210  HE1 HIE    14      -3.565  -4.060 -11.501  0.00  0.00
ATOM    211  NE2 HIE    14      -5.538  -3.761 -10.595  0.00  0.00
ATOM    212  HE2 HIE    14      -5.931  -4.663 -10.370  0.00  0.00
ATOM    213  CD2 HIE    14      -6.204  -2.587 -10.377  0.00  0.00
ATOM    214  HD2 HIE    14      -7.224  -2.529 -10.026  0.00  0.00
ATOM    215  C   HIE    14      -3.589  -0.034  -8.790  0.00  0.00
ATOM    216  O   HIE    14      -3.112  -0.939  -8.107  0.00  0.00
ATOM    217  N   GLN    15      -2.874   1.013  -9.172  0.00  0.00
ATOM    218  H   GLN    15      -3.382   1.826  -9.495  0.00  0.00
ATOM    219  CA  GLN    15      -1.424   1.131  -8.869  0.00  0.00
ATOM    220  HA  GLN    15      -0.942   0.305  -9.393  0.00  0.00
ATOM    221  CB  GLN    15      -0.921   2.487  -9.475  0.00  0.00
ATOM    222  HB2 GLN    15      -1.523   2.618 -10.373  0.00  0.00
ATOM    223  HB3 GLN    15      -1.179   3.330  -8.831  0.00  0.00
ATOM    224  CG  GLN    15       0.577   2.584  -9.696  0.00  0.00
ATOM    225  HG2 GLN    15       1.153   2.219  -8.846  0.00  0.00
ATOM    226  HG3 GLN    15       0.885   1.918 -10.500  0.00  0.00
ATOM    227  CD  GLN    15       1.058   4.003 -10.190  0.00  0.00
ATOM    228  OE1 GLN    15       0.619   4.488 -11.192  0.00  0.00
ATOM    229  NE2 GLN    15       1.832   4.709  -9.380  0.00  0.00
ATOM    230 1HE2 GLN    15       2.047   5.685  -9.523  0.00  0.00
ATOM    231 2HE2 GLN    15       2.086   4.338  -8.476  0.00  0.00
ATOM    232  C   GLN    15      -1.084   0.986  -7.339  0.00  0.00
ATOM    233  O   GLN    15      -0.270   0.219  -6.916  0.00  0.00
ATOM    234  N   LYS    16      -1.940   1.664  -6.554  0.00  0.00
ATOM    235  H   LYS    16      -2.552   2.300  -7.043  0.00  0.00
ATOM    236  CA  LYS    16      -1.900   1.586  -5.054  0.00  0.00
ATOM    237  HA  LYS    16      -0.877   1.878  -4.820  0.00  0.00
ATOM    238  CB  LYS    16      -2.919   2.618  -4.436  0.00  0.00
ATOM    239  HB2 LYS    16      -2.821   3.588  -4.925  0.00  0.00
ATOM    240  HB3 LYS    16      -3.930   2.210  -4.431  0.00  0.00
ATOM    241  CG  LYS    16      -2.561   2.814  -2.923  0.00  0.00
ATOM    242  HG2 LYS    16      -2.669   1.868  -2.391  0.00  0.00
ATOM    243  HG3 LYS    16      -1.535   3.180  -2.902  0.00  0.00
ATOM    244  CD  LYS    16      -3.421   3.803  -2.226  0.00  0.00
ATOM    245  HD2 LYS    16      -3.255   4.715  -2.799  0.00  0.00
ATOM    246  HD3 LYS    16      -4.463   3.485  -2.283  0.00  0.00
ATOM    247  CE  LYS    16      -2.888   4.118  -0.797  0.00  0.00
ATOM    248  HE2 LYS    16      -2.945   3.276  -0.109  0.00  0.00
ATOM    249  HE3 LYS    16      -1.819   4.203  -0.995  0.00  0.00
ATOM    250  NZ  LYS    16      -3.631   5.285  -0.228  0.00  0.00
ATOM    251  HZ1 LYS    16      -3.469   6.140  -0.742  0.00  0.00
ATOM    252  HZ2 LYS    16      -4.612   5.059  -0.145  0.00  0.00
ATOM    253  HZ3 LYS    16      -3.426   5.426   0.752  0.00  0.00
ATOM    254  C   LYS    16      -2.052   0.125  -4.525  0.00  0.00
ATOM    255  O   LYS    16      -1.287  -0.326  -3.730  0.00  0.00
ATOM    256  N   LEU    17      -3.003  -0.622  -5.098  0.00  0.00
ATOM    257  H   LEU    17      -3.604  -0.159  -5.764  0.00  0.00
ATOM    258  CA  LEU    17      -3.326  -2.002  -4.650  0.00  0.00
ATOM    259  HA  LEU    17      -3.407  -2.111  -3.568  0.00  0.00
ATOM    260  CB  LEU    17      -4.646  -2.415  -5.359  0.00  0.00
ATOM    261  HB2 LEU    17      -4.773  -2.063  -6.383  0.00  0.00
ATOM    262  HB3 LEU    17      -4.801  -3.491  -5.445  0.00  0.00
ATOM    263  CG  LEU    17      -5.798  -1.773  -4.595  0.00  0.00
ATOM    264  HG  LEU    17      -5.449  -0.805  -4.235  0.00  0.00
ATOM    265  CD1 LEU    17      -7.099  -1.600  -5.370  0.00  0.00
ATOM    266 1HD1 LEU    17      -7.639  -2.533  -5.539  0.00  0.00
ATOM    267 2HD1 LEU    17      -7.732  -0.803  -4.978  0.00  0.00
ATOM    268 3HD1 LEU    17      -6.880  -1.256  -6.380  0.00  0.00
ATOM    269  CD2 LEU    17      -6.025  -2.566  -3.321  0.00  0.00
ATOM    270 1HD2 LEU    17      -6.475  -3.524  -3.585  0.00  0.00
ATOM    271 2HD2 LEU    17      -5.139  -2.711  -2.704  0.00  0.00
ATOM    272 3HD2 LEU    17      -6.794  -1.961  -2.842  0.00  0.00
ATOM    273  C   LEU    17      -2.257  -2.985  -5.101  0.00  0.00
ATOM    274  O   LEU    17      -1.957  -3.865  -4.285  0.00  0.00
ATOM    275  N   VAL    18      -1.705  -2.852  -6.314  0.00  0.00
ATOM    276  H   VAL    18      -2.165  -2.127  -6.846  0.00  0.00
ATOM    277  CA  VAL    18      -0.570  -3.563  -6.908  0.00  0.00
ATOM    278  HA  VAL    18      -0.754  -4.612  -6.674  0.00  0.00
ATOM    279  CB  VAL    18      -0.643  -3.382  -8.422  0.00  0.00
ATOM    280  HB  VAL    18      -1.143  -2.424  -8.565  0.00  0.00
ATOM    281  CG1 VAL    18       0.683  -3.538  -9.216  0.00  0.00
ATOM    282 1HG1 VAL    18       0.517  -3.180 -10.231  0.00  0.00
ATOM    283 2HG1 VAL    18       1.430  -2.869  -8.789  0.00  0.00
ATOM    284 3HG1 VAL    18       0.956  -4.588  -9.107  0.00  0.00
ATOM    285  CG2 VAL    18      -1.597  -4.435  -8.917  0.00  0.00
ATOM    286 1HG2 VAL    18      -1.742  -4.189  -9.969  0.00  0.00
ATOM    287 2HG2 VAL    18      -1.122  -5.412  -8.837  0.00  0.00
ATOM    288 3HG2 VAL    18      -2.543  -4.458  -8.376  0.00  0.00
ATOM    289  C   VAL    18       0.810  -3.185  -6.335  0.00  0.00
ATOM    290  O   VAL    18       1.739  -3.974  -6.374  0.00  0.00
ATOM    291  N   PHE    19       0.969  -1.945  -5.790  0.00  0.00
ATOM    292  H   PHE    19       0.341  -1.200  -6.056  0.00  0.00
ATOM    293  CA  PHE    19       1.998  -1.734  -4.830  0.00  0.00
ATOM    294  HA  PHE    19       2.953  -2.030  -5.264  0.00  0.00
ATOM    295  CB  PHE    19       2.078  -0.231  -4.441  0.00  0.00
ATOM    296  HB2 PHE    19       1.891   0.352  -5.341  0.00  0.00
ATOM    297  HB3 PHE    19       1.274   0.025  -3.752  0.00  0.00
ATOM    298  CG  PHE    19       3.333   0.243  -3.699  0.00  0.00
ATOM    299  CD1 PHE    19       4.455   0.768  -4.408  0.00  0.00
ATOM    300  HD1 PHE    19       4.316   1.011  -5.451  0.00  0.00
ATOM    301  CE1 PHE    19       5.623   1.089  -3.779  0.00  0.00
ATOM    302  HE1 PHE    19       6.462   1.515  -4.310  0.00  0.00
ATOM    303  CZ  PHE    19       5.616   1.093  -2.370  0.00  0.00
ATOM    304  HZ  PHE    19       6.514   1.386  -1.845  0.00  0.00
ATOM    305  CE2 PHE    19       4.541   0.635  -1.617  0.00  0.00
ATOM    306  HE2 PHE    19       4.566   0.601  -0.539  0.00  0.00
ATOM    307  CD2 PHE    19       3.389   0.207  -2.280  0.00  0.00
ATOM    308  HD2 PHE    19       2.576  -0.176  -1.680  0.00  0.00
ATOM    309  C   PHE    19       1.933  -2.642  -3.577  0.00  0.00
ATOM    310  O   PHE    19       2.913  -3.343  -3.316  0.00  0.00
ATOM    311  N   PHE    20       0.763  -2.572  -2.845  0.00  0.00
ATOM    312  H   PHE    20       0.114  -1.842  -3.101  0.00  0.00
ATOM    313  CA  PHE    20       0.609  -3.337  -1.595  0.00  0.00
ATOM    314  HA  PHE    20       1.287  -2.866  -0.885  0.00  0.00
ATOM    315  CB  PHE    20      -0.860  -3.093  -1.019  0.00  0.00
ATOM    316  HB2 PHE    20      -1.222  -2.075  -1.172  0.00  0.00
ATOM    317  HB3 PHE    20      -1.581  -3.839  -1.351  0.00  0.00
ATOM    318  CG  PHE    20      -0.715  -3.303   0.502  0.00  0.00
ATOM    319  CD1 PHE    20      -0.127  -2.289   1.265  0.00  0.00
ATOM    320  HD1 PHE    20       0.217  -1.395   0.767  0.00  0.00
ATOM    321  CE1 PHE    20       0.171  -2.415   2.614  0.00  0.00
ATOM    322  HE1 PHE    20       0.588  -1.566   3.133  0.00  0.00
ATOM    323  CZ  PHE    20      -0.161  -3.627   3.314  0.00  0.00
ATOM    324  HZ  PHE    20      -0.009  -3.772   4.373  0.00  0.00
ATOM    325  CE2 PHE    20      -0.815  -4.629   2.549  0.00  0.00
ATOM    326  HE2 PHE    20      -1.056  -5.543   3.070  0.00  0.00
ATOM    327  CD2 PHE    20      -1.080  -4.461   1.154  0.00  0.00
ATOM    328  HD2 PHE    20      -1.441  -5.320   0.608  0.00  0.00
ATOM    329  C   PHE    20       1.030  -4.821  -1.739  0.00  0.00
ATOM    330  O   PHE    20       1.888  -5.338  -1.039  0.00  0.00
ATOM    331  N   ALA    21       0.652  -5.441  -2.835  0.00  0.00
ATOM    332  H   ALA    21      -0.071  -5.054  -3.425  0.00  0.00
ATOM    333  CA  ALA    21       0.887  -6.799  -3.212  0.00  0.00
ATOM    334  HA  ALA    21       0.406  -7.448  -2.480  0.00  0.00
ATOM    335  CB  ALA    21       0.019  -6.945  -4.425  0.00  0.00
ATOM    336  HB1 ALA    21      -1.004  -6.603  -4.271  0.00  0.00
ATOM    337  HB2 ALA    21       0.395  -6.394  -5.287  0.00  0.00
ATOM    338  HB3 ALA    21      -0.077  -7.983  -4.743  0.00  0.00
ATOM    339  C   ALA    21       2.306  -7.312  -3.354  0.00  0.00
ATOM    340  O   ALA    21       2.492  -8.523  -3.378  0.00  0.00
ATOM    341  N   GLU    22       3.254  -6.371  -3.524  0.00  0.00
ATOM    342  H   GLU    22       2.914  -5.430  -3.667  0.00  0.00
ATOM    343  CA  GLU    22       4.670  -6.405  -3.587  0.00  0.00
ATOM    344  HA  GLU    22       4.956  -7.450  -3.696  0.00  0.00
ATOM    345  CB  GLU    22       5.290  -5.398  -4.523  0.00  0.00
ATOM    346  HB2 GLU    22       4.930  -5.600  -5.532  0.00  0.00
ATOM    347  HB3 GLU    22       5.069  -4.388  -4.182  0.00  0.00
ATOM    348  CG  GLU    22       6.895  -5.405  -4.599  0.00  0.00
ATOM    349  HG2 GLU    22       7.363  -4.963  -3.721  0.00  0.00
ATOM    350  HG3 GLU    22       7.244  -6.436  -4.656  0.00  0.00
ATOM    351  CD  GLU    22       7.273  -4.607  -5.800  0.00  0.00
ATOM    352  OE1 GLU    22       6.920  -5.020  -6.950  0.00  0.00
ATOM    353  OE2 GLU    22       7.826  -3.502  -5.639  0.00  0.00
ATOM    354  C   GLU    22       5.192  -6.128  -2.176  0.00  0.00
ATOM    355  O   GLU    22       6.049  -6.826  -1.621  0.00  0.00
ATOM    356  N   ASP    23       4.630  -5.074  -1.550  0.00  0.00
ATOM    357  H   ASP    23       3.841  -4.560  -1.912  0.00  0.00
ATOM    358  CA  ASP    23       5.107  -4.476  -0.172  0.00  0.00
ATOM    359  HA  ASP    23       6.146  -4.154  -0.251  0.00  0.00
ATOM    360  CB  ASP    23       4.265  -3.206   0.117  0.00  0.00
ATOM    361  HB2 ASP    23       4.093  -2.485  -0.682  0.00  0.00
ATOM    362  HB3 ASP    23       3.236  -3.437   0.394  0.00  0.00
ATOM    363  CG  ASP    23       4.864  -2.231   1.152  0.00  0.00
ATOM    364  OD1 ASP    23       5.980  -1.664   0.948  0.00  0.00
ATOM    365  OD2 ASP    23       4.186  -1.846   2.126  0.00  0.00
ATOM    366  C   ASP    23       4.941  -5.523   0.897  0.00  0.00
ATOM    367  O   ASP    23       5.658  -5.637   1.832  0.00  0.00
ATOM    368  N   VAL    24       3.773  -6.228   0.817  0.00  0.00
ATOM    369  H   VAL    24       3.239  -5.948   0.008  0.00  0.00
ATOM    370  CA  VAL    24       3.301  -7.195   1.830  0.00  0.00
ATOM    371  HA  VAL    24       3.494  -6.823   2.837  0.00  0.00
ATOM    372  CB  VAL    24       1.782  -7.289   1.768  0.00  0.00
ATOM    373  HB  VAL    24       1.448  -6.285   1.509  0.00  0.00
ATOM    374  CG1 VAL    24       1.147  -8.156   0.700  0.00  0.00
ATOM    375 1HG1 VAL    24       0.099  -7.867   0.618  0.00  0.00
ATOM    376 2HG1 VAL    24       1.711  -7.996  -0.219  0.00  0.00
ATOM    377 3HG1 VAL    24       1.213  -9.230   0.872  0.00  0.00
ATOM    378  CG2 VAL    24       1.211  -7.685   3.194  0.00  0.00
ATOM    379 1HG2 VAL    24       1.476  -6.944   3.947  0.00  0.00
ATOM    380 2HG2 VAL    24       0.137  -7.866   3.231  0.00  0.00
ATOM    381 3HG2 VAL    24       1.660  -8.654   3.409  0.00  0.00
ATOM    382  C   VAL    24       3.845  -8.609   1.598  0.00  0.00
ATOM    383  O   VAL    24       3.857  -9.386   2.559  0.00  0.00
ATOM    384  N   GLY    25       4.394  -8.837   0.427  0.00  0.00
ATOM    385  H   GLY    25       4.338  -8.168  -0.327  0.00  0.00
ATOM    386  CA  GLY    25       5.368  -9.898   0.141  0.00  0.00
ATOM    387  HA2 GLY    25       5.170 -10.719   0.828  0.00  0.00
ATOM    388  HA3 GLY    25       5.361 -10.228  -0.897  0.00  0.00
ATOM    389  C   GLY    25       6.784  -9.532   0.611  0.00  0.00
ATOM    390  O   GLY    25       7.478 -10.262   1.323  0.00  0.00
ATOM    391  N   SER    26       7.189  -8.280   0.391  0.00  0.00
ATOM    392  H   SER    26       6.657  -7.794  -0.318  0.00  0.00
ATOM    393  CA  SER    26       8.369  -7.488   0.915  0.00  0.00
ATOM    394  HA  SER    26       9.304  -7.956   0.606  0.00  0.00
ATOM    395  CB  SER    26       8.407  -6.060   0.327  0.00  0.00
ATOM    396  HB2 SER    26       7.540  -5.447   0.573  0.00  0.00
ATOM    397  HB3 SER    26       9.322  -5.638   0.742  0.00  0.00
ATOM    398  OG  SER    26       8.537  -6.090  -1.112  0.00  0.00
ATOM    399  HG  SER    26       7.700  -6.251  -1.554  0.00  0.00
ATOM    400  C   SER    26       8.377  -7.382   2.430  0.00  0.00
ATOM    401  O   SER    26       9.452  -7.068   3.020  0.00  0.00
ATOM    402  N   ASN    27       7.261  -7.565   3.163  0.00  0.00
ATOM    403  H   ASN    27       6.346  -7.630   2.740  0.00  0.00
ATOM    404  CA  ASN    27       7.200  -7.266   4.613  0.00  0.00
ATOM    405  HA  ASN    27       7.248  -6.180   4.686  0.00  0.00
ATOM    406  CB  ASN    27       5.785  -7.738   5.091  0.00  0.00
ATOM    407  HB2 ASN    27       5.007  -7.464   4.378  0.00  0.00
ATOM    408  HB3 ASN    27       5.756  -8.819   5.223  0.00  0.00
ATOM    409  CG  ASN    27       5.470  -7.185   6.452  0.00  0.00
ATOM    410  OD1 ASN    27       5.596  -7.934   7.422  0.00  0.00
ATOM    411  ND2 ASN    27       4.999  -5.973   6.415  0.00  0.00
ATOM    412 1HD2 ASN    27       4.845  -5.497   7.293  0.00  0.00
ATOM    413 2HD2 ASN    27       4.852  -5.471   5.550  0.00  0.00
ATOM    414  C   ASN    27       8.217  -7.994   5.491  0.00  0.00
ATOM    415  O   ASN    27       8.672  -7.407   6.423  0.00  0.00
ATOM    416  N   LYS    28       8.650  -9.131   5.104  0.00  0.00
ATOM    417  H   LYS    28       8.125  -9.671   4.430  0.00  0.00
ATOM    418  CA  LYS    28       9.852  -9.717   5.733  0.00  0.00
ATOM    419  HA  LYS    28       9.572 -10.095   6.717  0.00  0.00
ATOM    420  CB  LYS    28      10.358 -10.787   4.811  0.00  0.00
ATOM    421  HB2 LYS    28      11.343 -11.125   5.133  0.00  0.00
ATOM    422  HB3 LYS    28       9.685 -11.644   4.853  0.00  0.00
ATOM    423  CG  LYS    28      10.483 -10.499   3.341  0.00  0.00
ATOM    424  HG2 LYS    28       9.491 -10.353   2.914  0.00  0.00
ATOM    425  HG3 LYS    28      11.187  -9.678   3.214  0.00  0.00
ATOM    426  CD  LYS    28      11.083 -11.735   2.704  0.00  0.00
ATOM    427  HD2 LYS    28      12.086 -11.958   3.068  0.00  0.00
ATOM    428  HD3 LYS    28      10.399 -12.582   2.740  0.00  0.00
ATOM    429  CE  LYS    28      11.332 -11.521   1.178  0.00  0.00
ATOM    430  HE2 LYS    28      11.927 -10.608   1.236  0.00  0.00
ATOM    431  HE3 LYS    28      11.851 -12.390   0.773  0.00  0.00
ATOM    432  NZ  LYS    28      10.102 -11.316   0.394  0.00  0.00
ATOM    433  HZ1 LYS    28      10.374 -10.836  -0.451  0.00  0.00
ATOM    434  HZ2 LYS    28       9.761 -12.190   0.021  0.00  0.00
ATOM    435  HZ3 LYS    28       9.346 -10.816   0.839  0.00  0.00
ATOM    436  C   LYS    28      11.085  -8.694   5.978  0.00  0.00
ATOM    437  O   LYS    28      11.895  -8.949   6.922  0.00  0.00
ATOM    438  N   GLY    29      11.287  -7.644   5.159  0.00  0.00
ATOM    439  H   GLY    29      10.718  -7.616   4.326  0.00  0.00
ATOM    440  CA  GLY    29      12.343  -6.594   5.364  0.00  0.00
ATOM    441  HA2 GLY    29      13.201  -7.044   5.862  0.00  0.00
ATOM    442  HA3 GLY    29      12.548  -6.294   4.337  0.00  0.00
ATOM    443  C   GLY    29      11.742  -5.464   6.196  0.00  0.00
ATOM    444  O   GLY    29      12.424  -4.963   7.117  0.00  0.00
ATOM    445  N   ALA    30      10.544  -4.995   5.903  0.00  0.00
ATOM    446  H   ALA    30      10.123  -5.359   5.059  0.00  0.00
ATOM    447  CA  ALA    30       9.948  -3.813   6.564  0.00  0.00
ATOM    448  HA  ALA    30      10.667  -2.997   6.480  0.00  0.00
ATOM    449  CB  ALA    30       8.704  -3.338   5.728  0.00  0.00
ATOM    450  HB1 ALA    30       8.436  -2.429   6.266  0.00  0.00
ATOM    451  HB2 ALA    30       8.925  -3.038   4.702  0.00  0.00
ATOM    452  HB3 ALA    30       7.920  -4.067   5.937  0.00  0.00
ATOM    453  C   ALA    30       9.587  -4.002   8.072  0.00  0.00
ATOM    454  O   ALA    30       9.745  -2.969   8.739  0.00  0.00
ATOM    455  N   ILE    31       9.262  -5.248   8.514  0.00  0.00
ATOM    456  H   ILE    31       9.266  -5.971   7.808  0.00  0.00
ATOM    457  CA  ILE    31       8.953  -5.672   9.896  0.00  0.00
ATOM    458  HA  ILE    31       8.257  -4.993  10.389  0.00  0.00
ATOM    459  CB  ILE    31       8.300  -7.076   9.696  0.00  0.00
ATOM    460  HB  ILE    31       7.707  -6.967   8.788  0.00  0.00
ATOM    461  CG2 ILE    31       9.364  -8.134   9.504  0.00  0.00
ATOM    462 1HG2 ILE    31       9.012  -9.159   9.392  0.00  0.00
ATOM    463 2HG2 ILE    31      10.031  -7.785   8.718  0.00  0.00
ATOM    464 3HG2 ILE    31       9.832  -8.163  10.488  0.00  0.00
ATOM    465  CG1 ILE    31       7.410  -7.573  10.828  0.00  0.00
ATOM    466 2HG1 ILE    31       7.321  -8.660  10.824  0.00  0.00
ATOM    467 3HG1 ILE    31       7.953  -7.335  11.742  0.00  0.00
ATOM    468  CD1 ILE    31       6.126  -6.772  11.029  0.00  0.00
ATOM    469 1HD1 ILE    31       6.258  -5.692  11.074  0.00  0.00
ATOM    470 2HD1 ILE    31       5.329  -6.950  10.308  0.00  0.00
ATOM    471 3HD1 ILE    31       5.628  -7.085  11.946  0.00  0.00
ATOM    472  C   ILE    31      10.246  -5.556  10.768  0.00  0.00
ATOM    473  O   ILE    31      10.204  -5.860  11.962  0.00  0.00
ATOM    474  N   ILE    32      11.382  -5.166  10.204  0.00  0.00
ATOM    475  H   ILE    32      11.368  -4.732   9.292  0.00  0.00
ATOM    476  CA  ILE    32      12.677  -5.121  10.966  0.00  0.00
ATOM    477  HA  ILE    32      12.502  -5.548  11.953  0.00  0.00
ATOM    478  CB  ILE    32      13.827  -5.948  10.250  0.00  0.00
ATOM    479  HB  ILE    32      13.933  -5.602   9.221  0.00  0.00
ATOM    480  CG2 ILE    32      15.150  -5.866  11.105  0.00  0.00
ATOM    481 1HG2 ILE    32      15.522  -4.845  11.193  0.00  0.00
ATOM    482 2HG2 ILE    32      15.070  -6.278  12.111  0.00  0.00
ATOM    483 3HG2 ILE    32      15.809  -6.483  10.494  0.00  0.00
ATOM    484  CG1 ILE    32      13.298  -7.372  10.042  0.00  0.00
ATOM    485 2HG1 ILE    32      12.422  -7.413   9.393  0.00  0.00
ATOM    486 3HG1 ILE    32      14.103  -7.883   9.513  0.00  0.00
ATOM    487  CD1 ILE    32      12.993  -8.121  11.347  0.00  0.00
ATOM    488 1HD1 ILE    32      13.905  -8.220  11.938  0.00  0.00
ATOM    489 2HD1 ILE    32      12.097  -7.657  11.757  0.00  0.00
ATOM    490 3HD1 ILE    32      12.582  -9.091  11.067  0.00  0.00
ATOM    491  C   ILE    32      13.025  -3.622  11.099  0.00  0.00
ATOM    492  O   ILE    32      12.937  -2.787  10.205  0.00  0.00
ATOM    493  N   GLY    33      13.550  -3.209  12.295  0.00  0.00
ATOM    494  H   GLY    33      13.448  -3.896  13.027  0.00  0.00
ATOM    495  CA  GLY    33      13.700  -1.843  12.607  0.00  0.00
ATOM    496  HA2 GLY    33      14.412  -1.783  13.430  0.00  0.00
ATOM    497  HA3 GLY    33      14.036  -1.332  11.705  0.00  0.00
ATOM    498  C   GLY    33      12.415  -1.113  13.046  0.00  0.00
ATOM    499  O   GLY    33      12.515   0.024  13.498  0.00  0.00
ATOM    500  N   LEU    34      11.198  -1.693  12.820  0.00  0.00
ATOM    501  H   LEU    34      11.125  -2.692  12.694  0.00  0.00
ATOM    502  CA  LEU    34       9.871  -1.034  12.824  0.00  0.00
ATOM    503  HA  LEU    34       9.959  -0.040  12.386  0.00  0.00
ATOM    504  CB  LEU    34       8.863  -1.902  11.957  0.00  0.00
ATOM    505  HB2 LEU    34       9.236  -1.942  10.934  0.00  0.00
ATOM    506  HB3 LEU    34       8.871  -2.939  12.294  0.00  0.00
ATOM    507  CG  LEU    34       7.491  -1.259  12.025  0.00  0.00
ATOM    508  HG  LEU    34       7.089  -0.962  12.994  0.00  0.00
ATOM    509  CD1 LEU    34       7.556   0.110  11.246  0.00  0.00
ATOM    510 1HD1 LEU    34       8.151   0.825  11.815  0.00  0.00
ATOM    511 2HD1 LEU    34       8.003   0.079  10.252  0.00  0.00
ATOM    512 3HD1 LEU    34       6.528   0.423  11.065  0.00  0.00
ATOM    513  CD2 LEU    34       6.450  -2.223  11.438  0.00  0.00
ATOM    514 1HD2 LEU    34       5.457  -1.832  11.658  0.00  0.00
ATOM    515 2HD2 LEU    34       6.645  -2.342  10.373  0.00  0.00
ATOM    516 3HD2 LEU    34       6.575  -3.226  11.847  0.00  0.00
ATOM    517  C   LEU    34       9.365  -0.969  14.233  0.00  0.00
ATOM    518  O   LEU    34       9.071   0.134  14.697  0.00  0.00
ATOM    519  N   MET    35       9.349  -2.040  14.999  0.00  0.00
ATOM    520  H   MET    35       9.686  -2.929  14.654  0.00  0.00
ATOM    521  CA  MET    35       8.793  -2.046  16.320  0.00  0.00
ATOM    522  HA  MET    35       8.878  -1.075  16.809  0.00  0.00
ATOM    523  CB  MET    35       7.215  -2.377  16.223  0.00  0.00
ATOM    524  HB2 MET    35       6.761  -2.419  17.214  0.00  0.00
ATOM    525  HB3 MET    35       6.815  -1.499  15.715  0.00  0.00
ATOM    526  CG  MET    35       6.818  -3.665  15.471  0.00  0.00
ATOM    527  HG2 MET    35       7.229  -3.706  14.462  0.00  0.00
ATOM    528  HG3 MET    35       7.136  -4.550  16.022  0.00  0.00
ATOM    529  SD  MET    35       5.022  -3.886  15.332  0.00  0.00
ATOM    530  CE  MET    35       4.633  -4.884  13.858  0.00  0.00
ATOM    531  HE1 MET    35       3.565  -5.097  13.883  0.00  0.00
ATOM    532  HE2 MET    35       4.771  -4.116  13.098  0.00  0.00
ATOM    533  HE3 MET    35       5.229  -5.798  13.856  0.00  0.00
ATOM    534  C   MET    35       9.477  -3.007  17.279  0.00  0.00
ATOM    535  O   MET    35      10.331  -3.742  16.830  0.00  0.00
ATOM    536  N   VAL    36       9.122  -3.009  18.559  0.00  0.00
ATOM    537  H   VAL    36       8.460  -2.306  18.854  0.00  0.00
ATOM    538  CA  VAL    36       9.453  -4.072  19.535  0.00  0.00
ATOM    539  HA  VAL    36      10.402  -4.520  19.241  0.00  0.00
ATOM    540  CB  VAL    36       9.708  -3.538  20.982  0.00  0.00
ATOM    541  HB  VAL    36      10.174  -4.331  21.567  0.00  0.00
ATOM    542  CG1 VAL    36      10.749  -2.439  20.952  0.00  0.00
ATOM    543 1HG1 VAL    36      11.733  -2.786  20.636  0.00  0.00
ATOM    544 2HG1 VAL    36      10.388  -1.551  20.433  0.00  0.00
ATOM    545 3HG1 VAL    36      10.976  -2.305  22.011  0.00  0.00
ATOM    546  CG2 VAL    36       8.405  -3.220  21.711  0.00  0.00
ATOM    547 1HG2 VAL    36       7.804  -4.119  21.839  0.00  0.00
ATOM    548 2HG2 VAL    36       8.717  -2.915  22.710  0.00  0.00
ATOM    549 3HG2 VAL    36       7.802  -2.454  21.224  0.00  0.00
ATOM    550  C   VAL    36       8.442  -5.229  19.442  0.00  0.00
ATOM    551  O   VAL    36       7.247  -5.013  19.254  0.00  0.00
ATOM    552  N   GLY    37       8.996  -6.479  19.494  0.00  0.00
ATOM    553  H   GLY    37       9.998  -6.577  19.575  0.00  0.00
ATOM    554  CA  GLY    37       8.219  -7.733  19.357  0.00  0.00
ATOM    555  HA2 GLY    37       8.781  -8.645  19.557  0.00  0.00
ATOM    556  HA3 GLY    37       7.339  -7.622  19.992  0.00  0.00
ATOM    557  C   GLY    37       7.588  -7.893  17.988  0.00  0.00
ATOM    558  O   GLY    37       7.751  -7.101  17.063  0.00  0.00
ATOM    559  N   GLY    38       6.821  -8.962  17.854  0.00  0.00
ATOM    560  H   GLY    38       6.580  -9.561  18.630  0.00  0.00
ATOM    561  CA  GLY    38       6.117  -9.340  16.627  0.00  0.00
ATOM    562  HA2 GLY    38       6.796  -9.237  15.781  0.00  0.00
ATOM    563  HA3 GLY    38       5.876 -10.403  16.583  0.00  0.00
ATOM    564  C   GLY    38       4.879  -8.571  16.314  0.00  0.00
ATOM    565  O   GLY    38       4.328  -8.679  15.258  0.00  0.00
ATOM    566  N   VAL    39       4.396  -7.685  17.236  0.00  0.00
ATOM    567  H   VAL    39       4.650  -7.902  18.188  0.00  0.00
ATOM    568  CA  VAL    39       3.257  -6.802  17.073  0.00  0.00
ATOM    569  HA  VAL    39       3.461  -6.304  16.126  0.00  0.00
ATOM    570  CB  VAL    39       1.914  -7.604  16.864  0.00  0.00
ATOM    571  HB  VAL    39       2.078  -8.482  16.241  0.00  0.00
ATOM    572  CG1 VAL    39       1.418  -8.441  18.032  0.00  0.00
ATOM    573 1HG1 VAL    39       2.150  -9.048  18.564  0.00  0.00
ATOM    574 2HG1 VAL    39       0.887  -7.910  18.821  0.00  0.00
ATOM    575 3HG1 VAL    39       0.716  -9.200  17.690  0.00  0.00
ATOM    576  CG2 VAL    39       0.678  -6.781  16.297  0.00  0.00
ATOM    577 1HG2 VAL    39       1.019  -6.182  15.452  0.00  0.00
ATOM    578 2HG2 VAL    39      -0.006  -7.581  16.015  0.00  0.00
ATOM    579 3HG2 VAL    39       0.210  -6.170  17.070  0.00  0.00
ATOM    580  C   VAL    39       3.184  -5.683  18.154  0.00  0.00
ATOM    581  O   VAL    39       2.118  -5.548  18.833  0.00  0.00
ATOM    582  N   VAL    40       4.288  -4.961  18.413  0.00  0.00
ATOM    583  H   VAL    40       5.032  -5.242  17.791  0.00  0.00
ATOM    584  CA  VAL    40       4.547  -3.630  19.126  0.00  0.00
ATOM    585  HA  VAL    40       5.363  -3.129  18.605  0.00  0.00
ATOM    586  CB  VAL    40       3.312  -2.647  19.051  0.00  0.00
ATOM    587  HB  VAL    40       2.427  -3.117  19.480  0.00  0.00
ATOM    588  CG1 VAL    40       3.537  -1.296  19.819  0.00  0.00
ATOM    589 1HG1 VAL    40       3.369  -1.441  20.886  0.00  0.00
ATOM    590 2HG1 VAL    40       4.561  -0.960  19.650  0.00  0.00
ATOM    591 3HG1 VAL    40       2.749  -0.584  19.571  0.00  0.00
ATOM    592  CG2 VAL    40       3.223  -2.050  17.570  0.00  0.00
ATOM    593 1HG2 VAL    40       2.356  -1.410  17.406  0.00  0.00
ATOM    594 2HG2 VAL    40       4.095  -1.462  17.286  0.00  0.00
ATOM    595 3HG2 VAL    40       3.025  -2.811  16.816  0.00  0.00
ATOM    596  C   VAL    40       4.800  -3.873  20.641  0.00  0.00
ATOM    597  O   VAL    40       5.360  -2.977  21.282  0.00  0.00
ATOM    598  N   ILE    41       4.586  -5.066  21.213  0.00  0.00
ATOM    599  H   ILE    41       4.284  -5.762  20.546  0.00  0.00
ATOM    600  CA  ILE    41       4.645  -5.371  22.580  0.00  0.00
ATOM    601  HA  ILE    41       4.745  -4.425  23.114  0.00  0.00
ATOM    602  CB  ILE    41       3.401  -6.188  22.954  0.00  0.00
ATOM    603  HB  ILE    41       3.382  -7.170  22.481  0.00  0.00
ATOM    604  CG2 ILE    41       3.305  -6.480  24.422  0.00  0.00
ATOM    605 1HG2 ILE    41       4.160  -6.953  24.902  0.00  0.00
ATOM    606 2HG2 ILE    41       3.171  -5.584  25.029  0.00  0.00
ATOM    607 3HG2 ILE    41       2.494  -7.194  24.561  0.00  0.00
ATOM    608  CG1 ILE    41       2.127  -5.476  22.521  0.00  0.00
ATOM    609 2HG1 ILE    41       2.210  -5.331  21.444  0.00  0.00
ATOM    610 3HG1 ILE    41       1.271  -6.140  22.642  0.00  0.00
ATOM    611  CD1 ILE    41       1.800  -3.996  23.033  0.00  0.00
ATOM    612 1HD1 ILE    41       2.672  -3.460  22.657  0.00  0.00
ATOM    613 2HD1 ILE    41       0.934  -3.616  22.489  0.00  0.00
ATOM    614 3HD1 ILE    41       1.655  -4.015  24.113  0.00  0.00
ATOM    615  C   ILE    41       5.969  -6.156  22.881  0.00  0.00
ATOM    616  O   ILE    41       6.313  -7.087  22.191  0.00  0.00
ATOM    617  N   ALA    42       6.621  -5.821  24.023  0.00  0.00
ATOM    618  H   ALA    42       6.140  -5.119  24.568  0.00  0.00
ATOM    619  CA  ALA    42       7.792  -6.492  24.597  0.00  0.00
ATOM    620  HA  ALA    42       7.495  -7.536  24.685  0.00  0.00
ATOM    621  CB  ALA    42       8.973  -6.342  23.666  0.00  0.00
ATOM    622  HB1 ALA    42       8.912  -7.126  22.910  0.00  0.00
ATOM    623  HB2 ALA    42       8.987  -5.350  23.216  0.00  0.00
ATOM    624  HB3 ALA    42       9.829  -6.563  24.305  0.00  0.00
ATOM    625  C   ALA    42       8.122  -6.009  26.012  0.00  0.00
ATOM    626  O   ALA    42       8.445  -6.861  26.892  0.00  0.00
ATOM    627  OXT ALA    42       8.044  -4.785  26.269  0.00  0.00
