# Supplementary material for: How Ionic Strength Affects the Conformational Behavior of Human and Rat Beta Amyloids – A Computational Study
Source: PLoS One. 2013 May 23;8(5):e62914. doi: 10.1371/journal.pone.0062914 (PMC3662769; doi:10.1371/journal.pone.0062914)
Supplement: Cluster S1 — Coordinate files. Cartesian coordinates of representative structures in pdb format are included in the file Cluster S1. Coordinates are stored in subdirectories for human amyloid with NaCl concentration of 0.00 M (cluster_human_0 M), 0.15 M (cluster_human_015) and 0.30 M (cluster_human_030 M). Rat amyloid data are stored in subdirectories: cluster_rat_0 M, cluster_rat_015 M and cluster_rat_030 M. (ZIP) [file pone.0062914.s020.zip › clusters/cluster_human_015M/ambeta_human_015M_cluster3.pdb]

ATOM      1  N   ASP     1      -7.712  20.612  -2.752  0.00  0.00
ATOM      2  H1  ASP     1      -6.771  20.832  -2.460  0.00  0.00
ATOM      3  H2  ASP     1      -8.361  20.274  -2.056  0.00  0.00
ATOM      4  H3  ASP     1      -8.047  21.448  -3.208  0.00  0.00
ATOM      5  CA  ASP     1      -7.493  19.518  -3.695  0.00  0.00
ATOM      6  HA  ASP     1      -6.787  19.763  -4.488  0.00  0.00
ATOM      7  CB  ASP     1      -6.673  18.391  -2.981  0.00  0.00
ATOM      8  HB2 ASP     1      -6.160  17.808  -3.746  0.00  0.00
ATOM      9  HB3 ASP     1      -5.805  18.758  -2.431  0.00  0.00
ATOM     10  CG  ASP     1      -7.562  17.499  -2.081  0.00  0.00
ATOM     11  OD1 ASP     1      -7.159  16.281  -2.007  0.00  0.00
ATOM     12  OD2 ASP     1      -8.409  18.067  -1.350  0.00  0.00
ATOM     13  C   ASP     1      -8.823  18.992  -4.323  0.00  0.00
ATOM     14  O   ASP     1      -9.895  19.470  -3.969  0.00  0.00
ATOM     15  N   ALA     2      -8.738  17.964  -5.210  0.00  0.00
ATOM     16  H   ALA     2      -7.808  17.748  -5.542  0.00  0.00
ATOM     17  CA  ALA     2      -9.925  17.361  -5.830  0.00  0.00
ATOM     18  HA  ALA     2     -10.651  18.150  -6.019  0.00  0.00
ATOM     19  CB  ALA     2      -9.488  16.726  -7.195  0.00  0.00
ATOM     20  HB1 ALA     2     -10.202  15.938  -7.434  0.00  0.00
ATOM     21  HB2 ALA     2      -9.478  17.472  -7.990  0.00  0.00
ATOM     22  HB3 ALA     2      -8.493  16.291  -7.093  0.00  0.00
ATOM     23  C   ALA     2     -10.487  16.260  -4.893  0.00  0.00
ATOM     24  O   ALA     2      -9.733  15.436  -4.396  0.00  0.00
ATOM     25  N   GLU     3     -11.800  16.166  -4.718  0.00  0.00
ATOM     26  H   GLU     3     -12.399  16.818  -5.207  0.00  0.00
ATOM     27  CA  GLU     3     -12.370  15.039  -3.895  0.00  0.00
ATOM     28  HA  GLU     3     -11.731  14.879  -3.027  0.00  0.00
ATOM     29  CB  GLU     3     -13.709  15.393  -3.240  0.00  0.00
ATOM     30  HB2 GLU     3     -14.397  15.520  -4.076  0.00  0.00
ATOM     31  HB3 GLU     3     -13.836  14.586  -2.518  0.00  0.00
ATOM     32  CG  GLU     3     -13.650  16.688  -2.376  0.00  0.00
ATOM     33  HG2 GLU     3     -12.929  16.584  -1.565  0.00  0.00
ATOM     34  HG3 GLU     3     -13.446  17.579  -2.969  0.00  0.00
ATOM     35  CD  GLU     3     -14.945  17.005  -1.700  0.00  0.00
ATOM     36  OE1 GLU     3     -15.906  17.176  -2.393  0.00  0.00
ATOM     37  OE2 GLU     3     -14.996  17.149  -0.453  0.00  0.00
ATOM     38  C   GLU     3     -12.460  13.780  -4.655  0.00  0.00
ATOM     39  O   GLU     3     -12.555  12.677  -4.127  0.00  0.00
ATOM     40  N   PHE     4     -12.391  13.900  -6.012  0.00  0.00
ATOM     41  H   PHE     4     -12.275  14.808  -6.441  0.00  0.00
ATOM     42  CA  PHE     4     -12.344  12.847  -6.967  0.00  0.00
ATOM     43  HA  PHE     4     -12.748  11.903  -6.601  0.00  0.00
ATOM     44  CB  PHE     4     -13.281  13.245  -8.112  0.00  0.00
ATOM     45  HB2 PHE     4     -13.089  14.304  -8.278  0.00  0.00
ATOM     46  HB3 PHE     4     -12.987  12.791  -9.059  0.00  0.00
ATOM     47  CG  PHE     4     -14.727  12.923  -7.860  0.00  0.00
ATOM     48  CD1 PHE     4     -15.610  13.903  -7.365  0.00  0.00
ATOM     49  HD1 PHE     4     -15.216  14.831  -6.979  0.00  0.00
ATOM     50  CE1 PHE     4     -16.979  13.765  -7.357  0.00  0.00
ATOM     51  HE1 PHE     4     -17.569  14.618  -7.058  0.00  0.00
ATOM     52  CZ  PHE     4     -17.590  12.636  -7.946  0.00  0.00
ATOM     53  HZ  PHE     4     -18.644  12.398  -7.938  0.00  0.00
ATOM     54  CE2 PHE     4     -16.726  11.598  -8.364  0.00  0.00
ATOM     55  HE2 PHE     4     -17.187  10.643  -8.567  0.00  0.00
ATOM     56  CD2 PHE     4     -15.324  11.742  -8.406  0.00  0.00
ATOM     57  HD2 PHE     4     -14.754  10.911  -8.792  0.00  0.00
ATOM     58  C   PHE     4     -10.898  12.595  -7.456  0.00  0.00
ATOM     59  O   PHE     4     -10.326  13.459  -8.191  0.00  0.00
ATOM     60  N   ARG     5     -10.242  11.495  -7.012  0.00  0.00
ATOM     61  H   ARG     5     -10.760  10.963  -6.328  0.00  0.00
ATOM     62  CA  ARG     5      -9.004  10.923  -7.486  0.00  0.00
ATOM     63  HA  ARG     5      -8.958  11.257  -8.522  0.00  0.00
ATOM     64  CB  ARG     5      -7.744  11.451  -6.634  0.00  0.00
ATOM     65  HB2 ARG     5      -7.797  12.535  -6.729  0.00  0.00
ATOM     66  HB3 ARG     5      -8.051  11.178  -5.624  0.00  0.00
ATOM     67  CG  ARG     5      -6.354  10.878  -7.076  0.00  0.00
ATOM     68  HG2 ARG     5      -6.061  10.018  -6.475  0.00  0.00
ATOM     69  HG3 ARG     5      -6.372  10.629  -8.137  0.00  0.00
ATOM     70  CD  ARG     5      -5.245  11.901  -7.015  0.00  0.00
ATOM     71  HD2 ARG     5      -5.360  12.760  -7.677  0.00  0.00
ATOM     72  HD3 ARG     5      -5.290  12.206  -5.969  0.00  0.00
ATOM     73  NE  ARG     5      -3.958  11.228  -7.296  0.00  0.00
ATOM     74  HE  ARG     5      -4.098  10.411  -7.874  0.00  0.00
ATOM     75  CZ  ARG     5      -2.698  11.449  -6.941  0.00  0.00
ATOM     76  NH1 ARG     5      -2.252  12.604  -6.398  0.00  0.00
ATOM     77 1HH1 ARG     5      -2.831  13.426  -6.308  0.00  0.00
ATOM     78 2HH1 ARG     5      -1.344  12.636  -5.959  0.00  0.00
ATOM     79  NH2 ARG     5      -1.808  10.495  -7.008  0.00  0.00
ATOM     80 1HH2 ARG     5      -2.120   9.615  -7.395  0.00  0.00
ATOM     81 2HH2 ARG     5      -0.823  10.633  -6.836  0.00  0.00
ATOM     82  C   ARG     5      -8.973   9.415  -7.579  0.00  0.00
ATOM     83  O   ARG     5      -8.361   8.947  -8.566  0.00  0.00
ATOM     84  N   HIE     6      -9.677   8.689  -6.676  0.00  0.00
ATOM     85  H   HIE     6     -10.014   9.151  -5.844  0.00  0.00
ATOM     86  CA  HIE     6      -9.554   7.234  -6.645  0.00  0.00
ATOM     87  HA  HIE     6      -8.588   6.948  -6.229  0.00  0.00
ATOM     88  CB  HIE     6     -10.441   6.728  -5.455  0.00  0.00
ATOM     89  HB2 HIE     6     -10.140   7.325  -4.593  0.00  0.00
ATOM     90  HB3 HIE     6     -11.476   6.814  -5.786  0.00  0.00
ATOM     91  CG  HIE     6     -10.078   5.290  -5.137  0.00  0.00
ATOM     92  ND1 HIE     6     -10.646   4.148  -5.579  0.00  0.00
ATOM     93  CE1 HIE     6      -9.906   3.149  -5.139  0.00  0.00
ATOM     94  HE1 HIE     6     -10.173   2.114  -5.296  0.00  0.00
ATOM     95  NE2 HIE     6      -8.956   3.601  -4.318  0.00  0.00
ATOM     96  HE2 HIE     6      -8.379   2.980  -3.770  0.00  0.00
ATOM     97  CD2 HIE     6      -9.011   4.963  -4.359  0.00  0.00
ATOM     98  HD2 HIE     6      -8.415   5.634  -3.759  0.00  0.00
ATOM     99  C   HIE     6      -9.940   6.486  -7.905  0.00  0.00
ATOM    100  O   HIE     6      -9.100   5.755  -8.398  0.00  0.00
ATOM    101  N   ASP     7     -11.083   6.730  -8.524  0.00  0.00
ATOM    102  H   ASP     7     -11.781   7.291  -8.054  0.00  0.00
ATOM    103  CA  ASP     7     -11.545   6.218  -9.750  0.00  0.00
ATOM    104  HA  ASP     7     -11.368   5.142  -9.722  0.00  0.00
ATOM    105  CB  ASP     7     -12.985   6.379  -9.785  0.00  0.00
ATOM    106  HB2 ASP     7     -13.452   5.944  -8.900  0.00  0.00
ATOM    107  HB3 ASP     7     -13.202   7.437  -9.937  0.00  0.00
ATOM    108  CG  ASP     7     -13.487   5.753 -10.996  0.00  0.00
ATOM    109  OD1 ASP     7     -14.374   6.346 -11.611  0.00  0.00
ATOM    110  OD2 ASP     7     -13.138   4.576 -11.344  0.00  0.00
ATOM    111  C   ASP     7     -10.791   6.853 -10.932  0.00  0.00
ATOM    112  O   ASP     7     -10.874   6.376 -12.035  0.00  0.00
ATOM    113  N   SER     8     -10.141   8.031 -10.862  0.00  0.00
ATOM    114  H   SER     8      -9.990   8.492  -9.977  0.00  0.00
ATOM    115  CA  SER     8      -9.499   8.732 -12.014  0.00  0.00
ATOM    116  HA  SER     8     -10.317   8.879 -12.719  0.00  0.00
ATOM    117  CB  SER     8      -9.039  10.148 -11.652  0.00  0.00
ATOM    118  HB2 SER     8      -8.201  10.074 -10.959  0.00  0.00
ATOM    119  HB3 SER     8      -8.682  10.669 -12.541  0.00  0.00
ATOM    120  OG  SER     8     -10.082  11.033 -11.122  0.00  0.00
ATOM    121  HG  SER     8     -10.173  11.824 -11.657  0.00  0.00
ATOM    122  C   SER     8      -8.438   7.995 -12.760  0.00  0.00
ATOM    123  O   SER     8      -7.250   7.949 -12.384  0.00  0.00
ATOM    124  N   GLY     9      -8.789   7.509 -13.978  0.00  0.00
ATOM    125  H   GLY     9      -9.781   7.318 -13.991  0.00  0.00
ATOM    126  CA  GLY     9      -7.864   6.920 -14.902  0.00  0.00
ATOM    127  HA2 GLY     9      -8.276   6.665 -15.877  0.00  0.00
ATOM    128  HA3 GLY     9      -7.089   7.679 -15.017  0.00  0.00
ATOM    129  C   GLY     9      -7.188   5.702 -14.261  0.00  0.00
ATOM    130  O   GLY     9      -7.877   4.734 -13.854  0.00  0.00
ATOM    131  N   TYR    10      -5.899   5.740 -14.112  0.00  0.00
ATOM    132  H   TYR    10      -5.432   6.611 -14.323  0.00  0.00
ATOM    133  CA  TYR    10      -5.026   4.602 -13.730  0.00  0.00
ATOM    134  HA  TYR    10      -5.401   3.655 -14.115  0.00  0.00
ATOM    135  CB  TYR    10      -3.643   4.861 -14.407  0.00  0.00
ATOM    136  HB2 TYR    10      -3.785   4.643 -15.465  0.00  0.00
ATOM    137  HB3 TYR    10      -3.373   5.891 -14.167  0.00  0.00
ATOM    138  CG  TYR    10      -2.446   4.094 -13.978  0.00  0.00
ATOM    139  CD1 TYR    10      -2.451   2.661 -14.110  0.00  0.00
ATOM    140  HD1 TYR    10      -3.335   2.082 -14.337  0.00  0.00
ATOM    141  CE1 TYR    10      -1.308   1.981 -13.609  0.00  0.00
ATOM    142  HE1 TYR    10      -1.255   0.902 -13.607  0.00  0.00
ATOM    143  CZ  TYR    10      -0.158   2.708 -13.212  0.00  0.00
ATOM    144  OH  TYR    10       0.988   2.074 -12.782  0.00  0.00
ATOM    145  HH  TYR    10       0.988   1.121 -12.895  0.00  0.00
ATOM    146  CE2 TYR    10      -0.176   4.121 -13.265  0.00  0.00
ATOM    147  HE2 TYR    10       0.660   4.704 -12.907  0.00  0.00
ATOM    148  CD2 TYR    10      -1.292   4.813 -13.634  0.00  0.00
ATOM    149  HD2 TYR    10      -1.307   5.885 -13.760  0.00  0.00
ATOM    150  C   TYR    10      -4.898   4.476 -12.221  0.00  0.00
ATOM    151  O   TYR    10      -4.496   3.396 -11.766  0.00  0.00
ATOM    152  N   GLU    11      -5.361   5.413 -11.364  0.00  0.00
ATOM    153  H   GLU    11      -5.716   6.276 -11.749  0.00  0.00
ATOM    154  CA  GLU    11      -4.851   5.473  -9.971  0.00  0.00
ATOM    155  HA  GLU    11      -3.815   5.815  -9.993  0.00  0.00
ATOM    156  CB  GLU    11      -5.688   6.610  -9.269  0.00  0.00
ATOM    157  HB2 GLU    11      -5.693   7.497  -9.903  0.00  0.00
ATOM    158  HB3 GLU    11      -6.696   6.218  -9.132  0.00  0.00
ATOM    159  CG  GLU    11      -5.061   7.023  -7.886  0.00  0.00
ATOM    160  HG2 GLU    11      -5.809   7.649  -7.400  0.00  0.00
ATOM    161  HG3 GLU    11      -4.876   6.116  -7.308  0.00  0.00
ATOM    162  CD  GLU    11      -3.813   7.842  -7.907  0.00  0.00
ATOM    163  OE1 GLU    11      -2.849   7.645  -7.111  0.00  0.00
ATOM    164  OE2 GLU    11      -3.640   8.801  -8.749  0.00  0.00
ATOM    165  C   GLU    11      -5.034   4.156  -9.213  0.00  0.00
ATOM    166  O   GLU    11      -4.149   3.712  -8.384  0.00  0.00
ATOM    167  N   VAL    12      -6.233   3.494  -9.249  0.00  0.00
ATOM    168  H   VAL    12      -6.924   3.921  -9.848  0.00  0.00
ATOM    169  CA  VAL    12      -6.469   2.217  -8.586  0.00  0.00
ATOM    170  HA  VAL    12      -6.243   2.387  -7.534  0.00  0.00
ATOM    171  CB  VAL    12      -7.961   1.988  -8.720  0.00  0.00
ATOM    172  HB  VAL    12      -8.463   2.940  -8.559  0.00  0.00
ATOM    173  CG1 VAL    12      -8.299   1.237 -10.068  0.00  0.00
ATOM    174 1HG1 VAL    12      -9.354   1.179 -10.335  0.00  0.00
ATOM    175 2HG1 VAL    12      -7.897   1.830 -10.889  0.00  0.00
ATOM    176 3HG1 VAL    12      -7.788   0.278 -10.160  0.00  0.00
ATOM    177  CG2 VAL    12      -8.441   1.152  -7.485  0.00  0.00
ATOM    178 1HG2 VAL    12      -8.040   1.679  -6.619  0.00  0.00
ATOM    179 2HG2 VAL    12      -9.527   1.093  -7.425  0.00  0.00
ATOM    180 3HG2 VAL    12      -8.063   0.138  -7.614  0.00  0.00
ATOM    181  C   VAL    12      -5.635   1.059  -9.075  0.00  0.00
ATOM    182  O   VAL    12      -5.259   0.192  -8.276  0.00  0.00
ATOM    183  N   HIE    13      -5.095   1.029 -10.310  0.00  0.00
ATOM    184  H   HIE    13      -5.514   1.642 -10.995  0.00  0.00
ATOM    185  CA  HIE    13      -4.123  -0.007 -10.674  0.00  0.00
ATOM    186  HA  HIE    13      -4.353  -0.937 -10.154  0.00  0.00
ATOM    187  CB  HIE    13      -4.113  -0.158 -12.174  0.00  0.00
ATOM    188  HB2 HIE    13      -4.043   0.811 -12.669  0.00  0.00
ATOM    189  HB3 HIE    13      -3.245  -0.778 -12.395  0.00  0.00
ATOM    190  CG  HIE    13      -5.346  -0.819 -12.649  0.00  0.00
ATOM    191  ND1 HIE    13      -6.599  -0.200 -12.742  0.00  0.00
ATOM    192  CE1 HIE    13      -7.507  -1.136 -13.051  0.00  0.00
ATOM    193  HE1 HIE    13      -8.574  -1.016 -13.169  0.00  0.00
ATOM    194  NE2 HIE    13      -6.928  -2.320 -13.017  0.00  0.00
ATOM    195  HE2 HIE    13      -7.387  -3.219 -13.044  0.00  0.00
ATOM    196  CD2 HIE    13      -5.549  -2.170 -12.795  0.00  0.00
ATOM    197  HD2 HIE    13      -4.765  -2.913 -12.753  0.00  0.00
ATOM    198  C   HIE    13      -2.732   0.303 -10.171  0.00  0.00
ATOM    199  O   HIE    13      -1.933  -0.540  -9.799  0.00  0.00
ATOM    200  N   HIE    14      -2.328   1.567 -10.094  0.00  0.00
ATOM    201  H   HIE    14      -3.000   2.299 -10.275  0.00  0.00
ATOM    202  CA  HIE    14      -1.165   2.012  -9.360  0.00  0.00
ATOM    203  HA  HIE    14      -0.281   1.502  -9.744  0.00  0.00
ATOM    204  CB  HIE    14      -0.950   3.564  -9.437  0.00  0.00
ATOM    205  HB2 HIE    14      -1.080   3.749 -10.503  0.00  0.00
ATOM    206  HB3 HIE    14      -1.702   4.085  -8.847  0.00  0.00
ATOM    207  CG  HIE    14       0.378   4.097  -9.050  0.00  0.00
ATOM    208  ND1 HIE    14       0.655   4.401  -7.749  0.00  0.00
ATOM    209  CE1 HIE    14       1.923   4.785  -7.720  0.00  0.00
ATOM    210  HE1 HIE    14       2.503   4.978  -6.829  0.00  0.00
ATOM    211  NE2 HIE    14       2.417   4.858  -8.958  0.00  0.00
ATOM    212  HE2 HIE    14       3.365   5.111  -9.198  0.00  0.00
ATOM    213  CD2 HIE    14       1.498   4.371  -9.832  0.00  0.00
ATOM    214  HD2 HIE    14       1.632   4.212 -10.891  0.00  0.00
ATOM    215  C   HIE    14      -1.160   1.643  -7.852  0.00  0.00
ATOM    216  O   HIE    14      -0.114   1.270  -7.331  0.00  0.00
ATOM    217  N   GLN    15      -2.222   1.655  -7.096  0.00  0.00
ATOM    218  H   GLN    15      -2.990   2.140  -7.539  0.00  0.00
ATOM    219  CA  GLN    15      -2.283   1.191  -5.725  0.00  0.00
ATOM    220  HA  GLN    15      -1.553   1.726  -5.119  0.00  0.00
ATOM    221  CB  GLN    15      -3.677   1.628  -5.225  0.00  0.00
ATOM    222  HB2 GLN    15      -3.869   2.680  -5.432  0.00  0.00
ATOM    223  HB3 GLN    15      -4.409   1.056  -5.796  0.00  0.00
ATOM    224  CG  GLN    15      -3.848   1.621  -3.703  0.00  0.00
ATOM    225  HG2 GLN    15      -3.480   0.701  -3.248  0.00  0.00
ATOM    226  HG3 GLN    15      -3.274   2.457  -3.306  0.00  0.00
ATOM    227  CD  GLN    15      -5.257   1.874  -3.225  0.00  0.00
ATOM    228  OE1 GLN    15      -6.290   1.761  -3.887  0.00  0.00
ATOM    229  NE2 GLN    15      -5.476   2.194  -1.971  0.00  0.00
ATOM    230 1HE2 GLN    15      -6.334   2.696  -1.790  0.00  0.00
ATOM    231 2HE2 GLN    15      -4.704   2.368  -1.344  0.00  0.00
ATOM    232  C   GLN    15      -2.044  -0.337  -5.528  0.00  0.00
ATOM    233  O   GLN    15      -1.286  -0.731  -4.682  0.00  0.00
ATOM    234  N   LYS    16      -2.571  -1.101  -6.466  0.00  0.00
ATOM    235  H   LYS    16      -3.072  -0.673  -7.232  0.00  0.00
ATOM    236  CA  LYS    16      -2.332  -2.571  -6.473  0.00  0.00
ATOM    237  HA  LYS    16      -2.547  -2.965  -5.479  0.00  0.00
ATOM    238  CB  LYS    16      -3.318  -3.267  -7.482  0.00  0.00
ATOM    239  HB2 LYS    16      -4.334  -3.017  -7.174  0.00  0.00
ATOM    240  HB3 LYS    16      -3.215  -2.845  -8.481  0.00  0.00
ATOM    241  CG  LYS    16      -3.153  -4.841  -7.499  0.00  0.00
ATOM    242  HG2 LYS    16      -3.709  -5.165  -8.378  0.00  0.00
ATOM    243  HG3 LYS    16      -2.091  -5.090  -7.484  0.00  0.00
ATOM    244  CD  LYS    16      -3.854  -5.650  -6.429  0.00  0.00
ATOM    245  HD2 LYS    16      -3.568  -6.697  -6.530  0.00  0.00
ATOM    246  HD3 LYS    16      -3.444  -5.190  -5.531  0.00  0.00
ATOM    247  CE  LYS    16      -5.396  -5.544  -6.481  0.00  0.00
ATOM    248  HE2 LYS    16      -5.740  -4.509  -6.469  0.00  0.00
ATOM    249  HE3 LYS    16      -5.672  -6.027  -7.418  0.00  0.00
ATOM    250  NZ  LYS    16      -5.973  -6.308  -5.379  0.00  0.00
ATOM    251  HZ1 LYS    16      -5.710  -5.852  -4.518  0.00  0.00
ATOM    252  HZ2 LYS    16      -6.978  -6.235  -5.464  0.00  0.00
ATOM    253  HZ3 LYS    16      -5.671  -7.271  -5.398  0.00  0.00
ATOM    254  C   LYS    16      -0.853  -2.907  -6.865  0.00  0.00
ATOM    255  O   LYS    16      -0.262  -3.859  -6.375  0.00  0.00
ATOM    256  N   LEU    17      -0.249  -2.099  -7.726  0.00  0.00
ATOM    257  H   LEU    17      -0.740  -1.294  -8.086  0.00  0.00
ATOM    258  CA  LEU    17       1.180  -2.268  -8.088  0.00  0.00
ATOM    259  HA  LEU    17       1.403  -3.304  -8.346  0.00  0.00
ATOM    260  CB  LEU    17       1.475  -1.272  -9.220  0.00  0.00
ATOM    261  HB2 LEU    17       0.733  -1.347 -10.014  0.00  0.00
ATOM    262  HB3 LEU    17       1.355  -0.261  -8.827  0.00  0.00
ATOM    263  CG  LEU    17       2.886  -1.286  -9.841  0.00  0.00
ATOM    264  HG  LEU    17       3.627  -1.333  -9.044  0.00  0.00
ATOM    265  CD1 LEU    17       3.080  -2.661 -10.628  0.00  0.00
ATOM    266 1HD1 LEU    17       3.284  -3.508  -9.973  0.00  0.00
ATOM    267 2HD1 LEU    17       2.206  -2.952 -11.211  0.00  0.00
ATOM    268 3HD1 LEU    17       3.837  -2.475 -11.388  0.00  0.00
ATOM    269  CD2 LEU    17       3.022  -0.038 -10.781  0.00  0.00
ATOM    270 1HD2 LEU    17       2.202   0.167 -11.470  0.00  0.00
ATOM    271 2HD2 LEU    17       3.207   0.741 -10.041  0.00  0.00
ATOM    272 3HD2 LEU    17       3.922   0.026 -11.393  0.00  0.00
ATOM    273  C   LEU    17       2.129  -2.020  -6.931  0.00  0.00
ATOM    274  O   LEU    17       3.134  -2.745  -6.827  0.00  0.00
ATOM    275  N   VAL    18       1.790  -1.060  -6.057  0.00  0.00
ATOM    276  H   VAL    18       1.025  -0.522  -6.438  0.00  0.00
ATOM    277  CA  VAL    18       2.320  -0.678  -4.705  0.00  0.00
ATOM    278  HA  VAL    18       3.405  -0.688  -4.806  0.00  0.00
ATOM    279  CB  VAL    18       1.898   0.782  -4.249  0.00  0.00
ATOM    280  HB  VAL    18       0.812   0.793  -4.336  0.00  0.00
ATOM    281  CG1 VAL    18       2.260   1.106  -2.800  0.00  0.00
ATOM    282 1HG1 VAL    18       1.866   0.445  -2.029  0.00  0.00
ATOM    283 2HG1 VAL    18       3.315   0.863  -2.676  0.00  0.00
ATOM    284 3HG1 VAL    18       1.909   2.074  -2.447  0.00  0.00
ATOM    285  CG2 VAL    18       2.568   1.895  -5.077  0.00  0.00
ATOM    286 1HG2 VAL    18       2.287   1.888  -6.130  0.00  0.00
ATOM    287 2HG2 VAL    18       2.325   2.890  -4.706  0.00  0.00
ATOM    288 3HG2 VAL    18       3.653   1.844  -4.984  0.00  0.00
ATOM    289  C   VAL    18       2.082  -1.735  -3.623  0.00  0.00
ATOM    290  O   VAL    18       3.060  -2.188  -3.053  0.00  0.00
ATOM    291  N   PHE    19       0.839  -2.282  -3.391  0.00  0.00
ATOM    292  H   PHE    19       0.017  -1.819  -3.753  0.00  0.00
ATOM    293  CA  PHE    19       0.575  -3.447  -2.550  0.00  0.00
ATOM    294  HA  PHE    19       0.768  -3.165  -1.515  0.00  0.00
ATOM    295  CB  PHE    19      -0.875  -3.765  -2.744  0.00  0.00
ATOM    296  HB2 PHE    19      -1.532  -3.148  -2.134  0.00  0.00
ATOM    297  HB3 PHE    19      -1.150  -3.666  -3.795  0.00  0.00
ATOM    298  CG  PHE    19      -1.294  -5.140  -2.427  0.00  0.00
ATOM    299  CD1 PHE    19      -1.696  -5.441  -1.124  0.00  0.00
ATOM    300  HD1 PHE    19      -1.601  -4.670  -0.374  0.00  0.00
ATOM    301  CE1 PHE    19      -2.029  -6.742  -0.718  0.00  0.00
ATOM    302  HE1 PHE    19      -2.294  -6.912   0.314  0.00  0.00
ATOM    303  CZ  PHE    19      -2.105  -7.763  -1.699  0.00  0.00
ATOM    304  HZ  PHE    19      -2.352  -8.779  -1.426  0.00  0.00
ATOM    305  CE2 PHE    19      -1.640  -7.442  -2.988  0.00  0.00
ATOM    306  HE2 PHE    19      -1.528  -8.321  -3.606  0.00  0.00
ATOM    307  CD2 PHE    19      -1.279  -6.156  -3.377  0.00  0.00
ATOM    308  HD2 PHE    19      -0.770  -5.962  -4.311  0.00  0.00
ATOM    309  C   PHE    19       1.504  -4.669  -2.827  0.00  0.00
ATOM    310  O   PHE    19       2.053  -5.358  -1.894  0.00  0.00
ATOM    311  N   PHE    20       1.699  -5.057  -4.089  0.00  0.00
ATOM    312  H   PHE    20       1.218  -4.558  -4.824  0.00  0.00
ATOM    313  CA  PHE    20       2.744  -6.077  -4.391  0.00  0.00
ATOM    314  HA  PHE    20       2.520  -6.893  -3.704  0.00  0.00
ATOM    315  CB  PHE    20       2.494  -6.607  -5.865  0.00  0.00
ATOM    316  HB2 PHE    20       2.248  -5.707  -6.429  0.00  0.00
ATOM    317  HB3 PHE    20       3.302  -7.098  -6.408  0.00  0.00
ATOM    318  CG  PHE    20       1.344  -7.614  -5.794  0.00  0.00
ATOM    319  CD1 PHE    20       1.363  -8.802  -5.049  0.00  0.00
ATOM    320  HD1 PHE    20       2.211  -9.030  -4.421  0.00  0.00
ATOM    321  CE1 PHE    20       0.280  -9.713  -5.110  0.00  0.00
ATOM    322  HE1 PHE    20       0.380 -10.673  -4.624  0.00  0.00
ATOM    323  CZ  PHE    20      -0.822  -9.482  -5.947  0.00  0.00
ATOM    324  HZ  PHE    20      -1.651 -10.166  -6.042  0.00  0.00
ATOM    325  CE2 PHE    20      -0.817  -8.298  -6.671  0.00  0.00
ATOM    326  HE2 PHE    20      -1.638  -8.013  -7.311  0.00  0.00
ATOM    327  CD2 PHE    20       0.187  -7.319  -6.510  0.00  0.00
ATOM    328  HD2 PHE    20       0.058  -6.455  -7.144  0.00  0.00
ATOM    329  C   PHE    20       4.161  -5.586  -4.112  0.00  0.00
ATOM    330  O   PHE    20       4.955  -6.311  -3.477  0.00  0.00
ATOM    331  N   ALA    21       4.639  -4.442  -4.544  0.00  0.00
ATOM    332  H   ALA    21       4.054  -3.813  -5.074  0.00  0.00
ATOM    333  CA  ALA    21       6.004  -3.981  -4.368  0.00  0.00
ATOM    334  HA  ALA    21       6.605  -4.829  -4.692  0.00  0.00
ATOM    335  CB  ALA    21       6.263  -2.756  -5.202  0.00  0.00
ATOM    336  HB1 ALA    21       6.163  -3.022  -6.254  0.00  0.00
ATOM    337  HB2 ALA    21       5.619  -1.961  -4.827  0.00  0.00
ATOM    338  HB3 ALA    21       7.297  -2.429  -5.085  0.00  0.00
ATOM    339  C   ALA    21       6.470  -3.767  -2.932  0.00  0.00
ATOM    340  O   ALA    21       7.663  -3.897  -2.662  0.00  0.00
ATOM    341  N   GLU    22       5.600  -3.449  -1.973  0.00  0.00
ATOM    342  H   GLU    22       4.644  -3.313  -2.270  0.00  0.00
ATOM    343  CA  GLU    22       5.877  -3.345  -0.599  0.00  0.00
ATOM    344  HA  GLU    22       6.839  -2.863  -0.426  0.00  0.00
ATOM    345  CB  GLU    22       4.820  -2.470   0.057  0.00  0.00
ATOM    346  HB2 GLU    22       3.869  -2.669  -0.438  0.00  0.00
ATOM    347  HB3 GLU    22       4.670  -2.699   1.111  0.00  0.00
ATOM    348  CG  GLU    22       5.099  -1.018  -0.266  0.00  0.00
ATOM    349  HG2 GLU    22       5.277  -0.928  -1.337  0.00  0.00
ATOM    350  HG3 GLU    22       4.203  -0.450  -0.015  0.00  0.00
ATOM    351  CD  GLU    22       6.231  -0.538   0.572  0.00  0.00
ATOM    352  OE1 GLU    22       6.013   0.030   1.704  0.00  0.00
ATOM    353  OE2 GLU    22       7.371  -0.693   0.140  0.00  0.00
ATOM    354  C   GLU    22       5.896  -4.735   0.083  0.00  0.00
ATOM    355  O   GLU    22       6.686  -4.983   1.023  0.00  0.00
ATOM    356  N   ASP    23       5.080  -5.719  -0.381  0.00  0.00
ATOM    357  H   ASP    23       4.559  -5.620  -1.239  0.00  0.00
ATOM    358  CA  ASP    23       4.994  -7.109   0.069  0.00  0.00
ATOM    359  HA  ASP    23       4.935  -7.005   1.153  0.00  0.00
ATOM    360  CB  ASP    23       3.671  -7.836  -0.258  0.00  0.00
ATOM    361  HB2 ASP    23       2.826  -7.152  -0.163  0.00  0.00
ATOM    362  HB3 ASP    23       3.654  -8.252  -1.266  0.00  0.00
ATOM    363  CG  ASP    23       3.424  -8.981   0.695  0.00  0.00
ATOM    364  OD1 ASP    23       3.456 -10.145   0.257  0.00  0.00
ATOM    365  OD2 ASP    23       3.255  -8.802   1.896  0.00  0.00
ATOM    366  C   ASP    23       6.146  -7.995  -0.475  0.00  0.00
ATOM    367  O   ASP    23       6.716  -8.777   0.261  0.00  0.00
ATOM    368  N   VAL    24       6.556  -7.791  -1.701  0.00  0.00
ATOM    369  H   VAL    24       6.011  -7.237  -2.346  0.00  0.00
ATOM    370  CA  VAL    24       7.711  -8.575  -2.368  0.00  0.00
ATOM    371  HA  VAL    24       7.795  -9.573  -1.938  0.00  0.00
ATOM    372  CB  VAL    24       7.500  -8.920  -3.828  0.00  0.00
ATOM    373  HB  VAL    24       7.592  -7.961  -4.338  0.00  0.00
ATOM    374  CG1 VAL    24       8.476  -9.833  -4.409  0.00  0.00
ATOM    375 1HG1 VAL    24       8.387  -9.996  -5.483  0.00  0.00
ATOM    376 2HG1 VAL    24       9.485  -9.445  -4.271  0.00  0.00
ATOM    377 3HG1 VAL    24       8.407 -10.824  -3.961  0.00  0.00
ATOM    378  CG2 VAL    24       6.052  -9.415  -4.303  0.00  0.00
ATOM    379 1HG2 VAL    24       5.583 -10.022  -3.530  0.00  0.00
ATOM    380 2HG2 VAL    24       5.372  -8.613  -4.592  0.00  0.00
ATOM    381 3HG2 VAL    24       6.226  -9.959  -5.231  0.00  0.00
ATOM    382  C   VAL    24       9.077  -7.928  -2.046  0.00  0.00
ATOM    383  O   VAL    24      10.136  -8.603  -2.112  0.00  0.00
ATOM    384  N   GLY    25       9.052  -6.613  -1.722  0.00  0.00
ATOM    385  H   GLY    25       8.159  -6.193  -1.512  0.00  0.00
ATOM    386  CA  GLY    25      10.276  -5.788  -1.522  0.00  0.00
ATOM    387  HA2 GLY    25      11.173  -6.182  -1.999  0.00  0.00
ATOM    388  HA3 GLY    25      10.102  -4.807  -1.963  0.00  0.00
ATOM    389  C   GLY    25      10.522  -5.531  -0.051  0.00  0.00
ATOM    390  O   GLY    25      11.237  -6.244   0.646  0.00  0.00
ATOM    391  N   SER    26       9.979  -4.454   0.504  0.00  0.00
ATOM    392  H   SER    26       9.465  -3.822  -0.093  0.00  0.00
ATOM    393  CA  SER    26      10.333  -3.957   1.883  0.00  0.00
ATOM    394  HA  SER    26      11.390  -3.713   1.980  0.00  0.00
ATOM    395  CB  SER    26       9.583  -2.688   2.241  0.00  0.00
ATOM    396  HB2 SER    26       8.544  -2.979   2.395  0.00  0.00
ATOM    397  HB3 SER    26      10.019  -2.124   3.067  0.00  0.00
ATOM    398  OG  SER    26       9.624  -1.771   1.077  0.00  0.00
ATOM    399  HG  SER    26       8.797  -1.285   1.045  0.00  0.00
ATOM    400  C   SER    26       9.987  -4.923   2.989  0.00  0.00
ATOM    401  O   SER    26      10.771  -5.085   3.951  0.00  0.00
ATOM    402  N   ASN    27       8.829  -5.544   2.963  0.00  0.00
ATOM    403  H   ASN    27       8.205  -5.214   2.241  0.00  0.00
ATOM    404  CA  ASN    27       8.418  -6.617   3.857  0.00  0.00
ATOM    405  HA  ASN    27       8.405  -6.203   4.866  0.00  0.00
ATOM    406  CB  ASN    27       7.065  -7.168   3.382  0.00  0.00
ATOM    407  HB2 ASN    27       6.384  -6.377   3.069  0.00  0.00
ATOM    408  HB3 ASN    27       7.241  -8.014   2.716  0.00  0.00
ATOM    409  CG  ASN    27       6.259  -7.836   4.531  0.00  0.00
ATOM    410  OD1 ASN    27       5.947  -7.198   5.536  0.00  0.00
ATOM    411  ND2 ASN    27       5.878  -9.087   4.484  0.00  0.00
ATOM    412 1HD2 ASN    27       5.324  -9.472   5.236  0.00  0.00
ATOM    413 2HD2 ASN    27       6.271  -9.642   3.738  0.00  0.00
ATOM    414  C   ASN    27       9.434  -7.766   3.944  0.00  0.00
ATOM    415  O   ASN    27       9.427  -8.563   4.884  0.00  0.00
ATOM    416  N   LYS    28      10.265  -7.941   2.908  0.00  0.00
ATOM    417  H   LYS    28      10.260  -7.218   2.202  0.00  0.00
ATOM    418  CA  LYS    28      11.359  -8.951   2.970  0.00  0.00
ATOM    419  HA  LYS    28      10.920  -9.809   3.479  0.00  0.00
ATOM    420  CB  LYS    28      11.846  -9.305   1.544  0.00  0.00
ATOM    421  HB2 LYS    28      12.225  -8.409   1.052  0.00  0.00
ATOM    422  HB3 LYS    28      12.663 -10.015   1.672  0.00  0.00
ATOM    423  CG  LYS    28      10.693  -9.910   0.670  0.00  0.00
ATOM    424  HG2 LYS    28       9.920  -9.146   0.586  0.00  0.00
ATOM    425  HG3 LYS    28      11.126 -10.228  -0.280  0.00  0.00
ATOM    426  CD  LYS    28       9.988 -11.190   1.049  0.00  0.00
ATOM    427  HD2 LYS    28      10.721 -11.986   1.181  0.00  0.00
ATOM    428  HD3 LYS    28       9.642 -11.074   2.077  0.00  0.00
ATOM    429  CE  LYS    28       8.873 -11.529  -0.020  0.00  0.00
ATOM    430  HE2 LYS    28       8.052 -10.811   0.007  0.00  0.00
ATOM    431  HE3 LYS    28       9.286 -11.459  -1.027  0.00  0.00
ATOM    432  NZ  LYS    28       8.408 -12.913  -0.011  0.00  0.00
ATOM    433  HZ1 LYS    28       9.136 -13.496   0.374  0.00  0.00
ATOM    434  HZ2 LYS    28       7.593 -13.043   0.571  0.00  0.00
ATOM    435  HZ3 LYS    28       8.189 -13.265  -0.932  0.00  0.00
ATOM    436  C   LYS    28      12.486  -8.600   3.917  0.00  0.00
ATOM    437  O   LYS    28      13.186  -9.377   4.446  0.00  0.00
ATOM    438  N   GLY    29      12.736  -7.320   4.095  0.00  0.00
ATOM    439  H   GLY    29      12.073  -6.669   3.700  0.00  0.00
ATOM    440  CA  GLY    29      13.627  -6.728   5.022  0.00  0.00
ATOM    441  HA2 GLY    29      14.547  -7.315   5.025  0.00  0.00
ATOM    442  HA3 GLY    29      13.690  -5.662   4.805  0.00  0.00
ATOM    443  C   GLY    29      13.106  -6.912   6.434  0.00  0.00
ATOM    444  O   GLY    29      13.722  -7.581   7.251  0.00  0.00
ATOM    445  N   ALA    30      11.995  -6.251   6.793  0.00  0.00
ATOM    446  H   ALA    30      11.439  -5.736   6.125  0.00  0.00
ATOM    447  CA  ALA    30      11.338  -6.422   8.117  0.00  0.00
ATOM    448  HA  ALA    30      11.631  -7.433   8.396  0.00  0.00
ATOM    449  CB  ALA    30      12.034  -5.558   9.253  0.00  0.00
ATOM    450  HB1 ALA    30      11.695  -5.912  10.227  0.00  0.00
ATOM    451  HB2 ALA    30      13.106  -5.759   9.227  0.00  0.00
ATOM    452  HB3 ALA    30      11.848  -4.488   9.167  0.00  0.00
ATOM    453  C   ALA    30       9.839  -6.171   8.016  0.00  0.00
ATOM    454  O   ALA    30       9.451  -5.307   7.281  0.00  0.00
ATOM    455  N   ILE    31       9.017  -6.783   8.880  0.00  0.00
ATOM    456  H   ILE    31       9.423  -7.479   9.490  0.00  0.00
ATOM    457  CA  ILE    31       7.535  -6.619   8.889  0.00  0.00
ATOM    458  HA  ILE    31       7.229  -6.380   7.871  0.00  0.00
ATOM    459  CB  ILE    31       6.842  -7.875   9.359  0.00  0.00
ATOM    460  HB  ILE    31       7.118  -8.027  10.403  0.00  0.00
ATOM    461  CG2 ILE    31       5.344  -7.708   9.221  0.00  0.00
ATOM    462 1HG2 ILE    31       4.916  -6.715   9.077  0.00  0.00
ATOM    463 2HG2 ILE    31       5.028  -8.408   8.449  0.00  0.00
ATOM    464 3HG2 ILE    31       4.889  -8.073  10.142  0.00  0.00
ATOM    465  CG1 ILE    31       7.279  -9.057   8.462  0.00  0.00
ATOM    466 2HG1 ILE    31       6.956  -8.807   7.451  0.00  0.00
ATOM    467 3HG1 ILE    31       8.359  -9.202   8.464  0.00  0.00
ATOM    468  CD1 ILE    31       6.633 -10.374   8.954  0.00  0.00
ATOM    469 1HD1 ILE    31       6.891 -11.058   8.146  0.00  0.00
ATOM    470 2HD1 ILE    31       6.939 -10.726   9.939  0.00  0.00
ATOM    471 3HD1 ILE    31       5.543 -10.369   8.916  0.00  0.00
ATOM    472  C   ILE    31       7.029  -5.372   9.618  0.00  0.00
ATOM    473  O   ILE    31       7.156  -5.207  10.871  0.00  0.00
ATOM    474  N   ILE    32       6.514  -4.409   8.844  0.00  0.00
ATOM    475  H   ILE    32       6.560  -4.539   7.843  0.00  0.00
ATOM    476  CA  ILE    32       5.781  -3.290   9.400  0.00  0.00
ATOM    477  HA  ILE    32       6.393  -2.908  10.217  0.00  0.00
ATOM    478  CB  ILE    32       5.534  -2.217   8.312  0.00  0.00
ATOM    479  HB  ILE    32       5.013  -2.646   7.456  0.00  0.00
ATOM    480  CG2 ILE    32       4.607  -1.098   8.838  0.00  0.00
ATOM    481 1HG2 ILE    32       4.778  -0.172   8.287  0.00  0.00
ATOM    482 2HG2 ILE    32       3.549  -1.314   8.691  0.00  0.00
ATOM    483 3HG2 ILE    32       4.720  -0.887   9.901  0.00  0.00
ATOM    484  CG1 ILE    32       6.937  -1.698   7.968  0.00  0.00
ATOM    485 2HG1 ILE    32       7.737  -2.421   7.808  0.00  0.00
ATOM    486 3HG1 ILE    32       6.839  -1.180   7.015  0.00  0.00
ATOM    487  CD1 ILE    32       7.545  -0.760   8.921  0.00  0.00
ATOM    488 1HD1 ILE    32       8.627  -0.685   8.806  0.00  0.00
ATOM    489 2HD1 ILE    32       7.012   0.189   8.864  0.00  0.00
ATOM    490 3HD1 ILE    32       7.463  -1.167   9.928  0.00  0.00
ATOM    491  C   ILE    32       4.459  -3.629  10.045  0.00  0.00
ATOM    492  O   ILE    32       3.611  -4.129   9.376  0.00  0.00
ATOM    493  N   GLY    33       4.319  -3.401  11.313  0.00  0.00
ATOM    494  H   GLY    33       5.145  -3.146  11.835  0.00  0.00
ATOM    495  CA  GLY    33       3.044  -3.504  12.101  0.00  0.00
ATOM    496  HA2 GLY    33       3.072  -2.941  13.035  0.00  0.00
ATOM    497  HA3 GLY    33       2.228  -3.123  11.486  0.00  0.00
ATOM    498  C   GLY    33       2.811  -4.942  12.585  0.00  0.00
ATOM    499  O   GLY    33       1.692  -5.327  12.955  0.00  0.00
ATOM    500  N   LEU    34       3.884  -5.699  12.745  0.00  0.00
ATOM    501  H   LEU    34       4.784  -5.313  12.496  0.00  0.00
ATOM    502  CA  LEU    34       3.825  -7.009  13.455  0.00  0.00
ATOM    503  HA  LEU    34       3.385  -7.762  12.802  0.00  0.00
ATOM    504  CB  LEU    34       5.287  -7.465  13.756  0.00  0.00
ATOM    505  HB2 LEU    34       5.945  -7.284  12.907  0.00  0.00
ATOM    506  HB3 LEU    34       5.663  -6.831  14.560  0.00  0.00
ATOM    507  CG  LEU    34       5.560  -8.968  14.020  0.00  0.00
ATOM    508  HG  LEU    34       6.627  -9.197  14.020  0.00  0.00
ATOM    509  CD1 LEU    34       4.947  -9.579  15.314  0.00  0.00
ATOM    510 1HD1 LEU    34       3.899  -9.777  15.083  0.00  0.00
ATOM    511 2HD1 LEU    34       5.492 -10.409  15.761  0.00  0.00
ATOM    512 3HD1 LEU    34       5.134  -8.828  16.081  0.00  0.00
ATOM    513  CD2 LEU    34       5.137  -9.778  12.743  0.00  0.00
ATOM    514 1HD2 LEU    34       4.059  -9.800  12.580  0.00  0.00
ATOM    515 2HD2 LEU    34       5.705  -9.625  11.826  0.00  0.00
ATOM    516 3HD2 LEU    34       5.463 -10.761  13.082  0.00  0.00
ATOM    517  C   LEU    34       2.993  -6.853  14.766  0.00  0.00
ATOM    518  O   LEU    34       2.075  -7.660  14.963  0.00  0.00
ATOM    519  N   MET    35       3.217  -5.772  15.523  0.00  0.00
ATOM    520  H   MET    35       3.879  -5.121  15.127  0.00  0.00
ATOM    521  CA  MET    35       2.388  -5.274  16.627  0.00  0.00
ATOM    522  HA  MET    35       1.367  -5.654  16.572  0.00  0.00
ATOM    523  CB  MET    35       2.862  -5.720  17.985  0.00  0.00
ATOM    524  HB2 MET    35       3.913  -5.530  18.207  0.00  0.00
ATOM    525  HB3 MET    35       2.284  -5.239  18.773  0.00  0.00
ATOM    526  CG  MET    35       2.717  -7.255  18.133  0.00  0.00
ATOM    527  HG2 MET    35       1.707  -7.536  17.834  0.00  0.00
ATOM    528  HG3 MET    35       3.371  -7.823  17.471  0.00  0.00
ATOM    529  SD  MET    35       2.946  -7.890  19.855  0.00  0.00
ATOM    530  CE  MET    35       2.125  -9.525  19.664  0.00  0.00
ATOM    531  HE1 MET    35       2.567 -10.008  18.792  0.00  0.00
ATOM    532  HE2 MET    35       2.294 -10.131  20.553  0.00  0.00
ATOM    533  HE3 MET    35       1.076  -9.274  19.504  0.00  0.00
ATOM    534  C   MET    35       2.154  -3.792  16.775  0.00  0.00
ATOM    535  O   MET    35       2.948  -3.065  17.340  0.00  0.00
ATOM    536  N   VAL    36       0.934  -3.344  16.346  0.00  0.00
ATOM    537  H   VAL    36       0.241  -4.038  16.104  0.00  0.00
ATOM    538  CA  VAL    36       0.222  -2.054  16.476  0.00  0.00
ATOM    539  HA  VAL    36      -0.654  -2.133  15.832  0.00  0.00
ATOM    540  CB  VAL    36      -0.272  -1.731  17.909  0.00  0.00
ATOM    541  HB  VAL    36      -1.021  -0.942  17.858  0.00  0.00
ATOM    542  CG1 VAL    36      -1.039  -2.946  18.480  0.00  0.00
ATOM    543 1HG1 VAL    36      -0.415  -3.824  18.651  0.00  0.00
ATOM    544 2HG1 VAL    36      -1.402  -2.697  19.478  0.00  0.00
ATOM    545 3HG1 VAL    36      -1.826  -3.244  17.789  0.00  0.00
ATOM    546  CG2 VAL    36       0.818  -1.230  18.870  0.00  0.00
ATOM    547 1HG2 VAL    36       0.320  -0.907  19.786  0.00  0.00
ATOM    548 2HG2 VAL    36       1.468  -2.079  19.078  0.00  0.00
ATOM    549 3HG2 VAL    36       1.549  -0.496  18.532  0.00  0.00
ATOM    550  C   VAL    36       0.960  -0.816  15.904  0.00  0.00
ATOM    551  O   VAL    36       0.409   0.288  15.850  0.00  0.00
ATOM    552  N   GLY    37       2.218  -0.991  15.530  0.00  0.00
ATOM    553  H   GLY    37       2.545  -1.915  15.772  0.00  0.00
ATOM    554  CA  GLY    37       3.147   0.044  15.114  0.00  0.00
ATOM    555  HA2 GLY    37       3.524  -0.232  14.130  0.00  0.00
ATOM    556  HA3 GLY    37       2.673   0.995  14.879  0.00  0.00
ATOM    557  C   GLY    37       4.259   0.337  16.095  0.00  0.00
ATOM    558  O   GLY    37       4.884   1.348  15.921  0.00  0.00
ATOM    559  N   GLY    38       4.346  -0.408  17.195  0.00  0.00
ATOM    560  H   GLY    38       3.625  -1.062  17.467  0.00  0.00
ATOM    561  CA  GLY    38       5.527  -0.306  18.071  0.00  0.00
ATOM    562  HA2 GLY    38       5.756   0.715  18.377  0.00  0.00
ATOM    563  HA3 GLY    38       5.244  -0.809  18.994  0.00  0.00
ATOM    564  C   GLY    38       6.793  -0.848  17.405  0.00  0.00
ATOM    565  O   GLY    38       6.818  -1.378  16.315  0.00  0.00
ATOM    566  N   VAL    39       7.944  -0.637  18.175  0.00  0.00
ATOM    567  H   VAL    39       7.867   0.078  18.885  0.00  0.00
ATOM    568  CA  VAL    39       9.244  -1.303  17.859  0.00  0.00
ATOM    569  HA  VAL    39       9.327  -1.058  16.801  0.00  0.00
ATOM    570  CB  VAL    39      10.438  -0.510  18.450  0.00  0.00
ATOM    571  HB  VAL    39      10.030   0.498  18.520  0.00  0.00
ATOM    572  CG1 VAL    39      10.765  -1.008  19.822  0.00  0.00
ATOM    573 1HG1 VAL    39      11.628  -0.444  20.176  0.00  0.00
ATOM    574 2HG1 VAL    39       9.858  -0.994  20.427  0.00  0.00
ATOM    575 3HG1 VAL    39      11.084  -2.050  19.788  0.00  0.00
ATOM    576  CG2 VAL    39      11.752  -0.584  17.626  0.00  0.00
ATOM    577 1HG2 VAL    39      12.304   0.328  17.855  0.00  0.00
ATOM    578 2HG2 VAL    39      12.419  -1.383  17.952  0.00  0.00
ATOM    579 3HG2 VAL    39      11.617  -0.633  16.546  0.00  0.00
ATOM    580  C   VAL    39       9.210  -2.811  17.956  0.00  0.00
ATOM    581  O   VAL    39       9.979  -3.428  17.248  0.00  0.00
ATOM    582  N   VAL    40       8.314  -3.425  18.755  0.00  0.00
ATOM    583  H   VAL    40       7.728  -2.784  19.271  0.00  0.00
ATOM    584  CA  VAL    40       8.029  -4.859  18.893  0.00  0.00
ATOM    585  HA  VAL    40       7.101  -4.924  19.462  0.00  0.00
ATOM    586  CB  VAL    40       7.753  -5.614  17.589  0.00  0.00
ATOM    587  HB  VAL    40       8.718  -6.013  17.274  0.00  0.00
ATOM    588  CG1 VAL    40       6.954  -6.889  17.863  0.00  0.00
ATOM    589 1HG1 VAL    40       6.962  -7.406  16.903  0.00  0.00
ATOM    590 2HG1 VAL    40       7.420  -7.498  18.637  0.00  0.00
ATOM    591 3HG1 VAL    40       5.953  -6.725  18.264  0.00  0.00
ATOM    592  CG2 VAL    40       6.872  -4.879  16.603  0.00  0.00
ATOM    593 1HG2 VAL    40       7.445  -3.976  16.391  0.00  0.00
ATOM    594 2HG2 VAL    40       6.829  -5.399  15.645  0.00  0.00
ATOM    595 3HG2 VAL    40       5.900  -4.695  17.062  0.00  0.00
ATOM    596  C   VAL    40       9.271  -5.384  19.606  0.00  0.00
ATOM    597  O   VAL    40      10.420  -5.400  19.185  0.00  0.00
ATOM    598  N   ILE    41       8.891  -5.951  20.724  0.00  0.00
ATOM    599  H   ILE    41       7.923  -5.853  20.993  0.00  0.00
ATOM    600  CA  ILE    41       9.853  -6.391  21.691  0.00  0.00
ATOM    601  HA  ILE    41      10.781  -5.832  21.576  0.00  0.00
ATOM    602  CB  ILE    41       9.302  -6.134  23.180  0.00  0.00
ATOM    603  HB  ILE    41       8.380  -6.707  23.289  0.00  0.00
ATOM    604  CG2 ILE    41      10.159  -6.894  24.252  0.00  0.00
ATOM    605 1HG2 ILE    41      11.188  -6.635  24.003  0.00  0.00
ATOM    606 2HG2 ILE    41       9.869  -6.468  25.211  0.00  0.00
ATOM    607 3HG2 ILE    41       9.938  -7.955  24.137  0.00  0.00
ATOM    608  CG1 ILE    41       9.097  -4.614  23.564  0.00  0.00
ATOM    609 2HG1 ILE    41       8.335  -4.239  22.882  0.00  0.00
ATOM    610 3HG1 ILE    41       8.750  -4.484  24.589  0.00  0.00
ATOM    611  CD1 ILE    41      10.372  -3.737  23.356  0.00  0.00
ATOM    612 1HD1 ILE    41      10.812  -3.861  22.367  0.00  0.00
ATOM    613 2HD1 ILE    41      10.120  -2.688  23.513  0.00  0.00
ATOM    614 3HD1 ILE    41      11.154  -4.004  24.067  0.00  0.00
ATOM    615  C   ILE    41      10.227  -7.836  21.419  0.00  0.00
ATOM    616  O   ILE    41       9.352  -8.660  21.146  0.00  0.00
ATOM    617  N   ALA    42      11.499  -8.093  21.471  0.00  0.00
ATOM    618  H   ALA    42      12.128  -7.459  21.944  0.00  0.00
ATOM    619  CA  ALA    42      12.146  -9.423  21.290  0.00  0.00
ATOM    620  HA  ALA    42      11.805  -9.979  20.416  0.00  0.00
ATOM    621  CB  ALA    42      13.652  -9.281  21.040  0.00  0.00
ATOM    622  HB1 ALA    42      13.847  -8.614  20.200  0.00  0.00
ATOM    623  HB2 ALA    42      14.044  -8.757  21.912  0.00  0.00
ATOM    624  HB3 ALA    42      14.085 -10.261  20.838  0.00  0.00
ATOM    625  C   ALA    42      11.898 -10.307  22.538  0.00  0.00
ATOM    626  O   ALA    42      11.040 -11.228  22.557  0.00  0.00
ATOM    627  OXT ALA    42      12.422 -10.050  23.666  0.00  0.00
