# Supplementary material for: How Ionic Strength Affects the Conformational Behavior of Human and Rat Beta Amyloids – A Computational Study
Source: PLoS One. 2013 May 23;8(5):e62914. doi: 10.1371/journal.pone.0062914 (PMC3662769; doi:10.1371/journal.pone.0062914)
Supplement: Cluster S1 — Coordinate files. Cartesian coordinates of representative structures in pdb format are included in the file Cluster S1. Coordinates are stored in subdirectories for human amyloid with NaCl concentration of 0.00 M (cluster_human_0 M), 0.15 M (cluster_human_015) and 0.30 M (cluster_human_030 M). Rat amyloid data are stored in subdirectories: cluster_rat_0 M, cluster_rat_015 M and cluster_rat_030 M. (ZIP) [file pone.0062914.s020.zip › clusters/cluster_human_015M/ambeta_human_015M_cluster9.pdb]

ATOM      1  N   ASP     1      -4.016  21.971 -12.381  0.00  0.00
ATOM      2  H1  ASP     1      -4.765  22.086 -13.047  0.00  0.00
ATOM      3  H2  ASP     1      -3.544  21.139 -12.706  0.00  0.00
ATOM      4  H3  ASP     1      -3.411  22.779 -12.401  0.00  0.00
ATOM      5  CA  ASP     1      -4.615  21.725 -11.150  0.00  0.00
ATOM      6  HA  ASP     1      -3.837  21.245 -10.555  0.00  0.00
ATOM      7  CB  ASP     1      -4.894  23.063 -10.483  0.00  0.00
ATOM      8  HB2 ASP     1      -5.278  22.775  -9.504  0.00  0.00
ATOM      9  HB3 ASP     1      -3.953  23.583 -10.298  0.00  0.00
ATOM     10  CG  ASP     1      -5.869  23.964 -11.258  0.00  0.00
ATOM     11  OD1 ASP     1      -5.397  24.498 -12.312  0.00  0.00
ATOM     12  OD2 ASP     1      -7.123  23.889 -11.057  0.00  0.00
ATOM     13  C   ASP     1      -5.822  20.767 -11.313  0.00  0.00
ATOM     14  O   ASP     1      -6.417  20.721 -12.418  0.00  0.00
ATOM     15  N   ALA     2      -6.322  20.055 -10.337  0.00  0.00
ATOM     16  H   ALA     2      -5.791  20.142  -9.482  0.00  0.00
ATOM     17  CA  ALA     2      -7.445  19.180 -10.366  0.00  0.00
ATOM     18  HA  ALA     2      -8.335  19.802 -10.465  0.00  0.00
ATOM     19  CB  ALA     2      -7.372  18.084 -11.390  0.00  0.00
ATOM     20  HB1 ALA     2      -8.062  17.266 -11.187  0.00  0.00
ATOM     21  HB2 ALA     2      -7.611  18.530 -12.356  0.00  0.00
ATOM     22  HB3 ALA     2      -6.330  17.763 -11.375  0.00  0.00
ATOM     23  C   ALA     2      -7.585  18.439  -9.018  0.00  0.00
ATOM     24  O   ALA     2      -6.662  17.854  -8.450  0.00  0.00
ATOM     25  N   GLU     3      -8.816  18.413  -8.454  0.00  0.00
ATOM     26  H   GLU     3      -9.583  18.877  -8.919  0.00  0.00
ATOM     27  CA  GLU     3      -9.134  17.718  -7.212  0.00  0.00
ATOM     28  HA  GLU     3      -8.196  17.384  -6.767  0.00  0.00
ATOM     29  CB  GLU     3      -9.764  18.699  -6.204  0.00  0.00
ATOM     30  HB2 GLU     3      -9.157  19.601  -6.272  0.00  0.00
ATOM     31  HB3 GLU     3     -10.744  18.958  -6.605  0.00  0.00
ATOM     32  CG  GLU     3      -9.804  18.307  -4.766  0.00  0.00
ATOM     33  HG2 GLU     3     -10.376  19.018  -4.170  0.00  0.00
ATOM     34  HG3 GLU     3     -10.353  17.379  -4.602  0.00  0.00
ATOM     35  CD  GLU     3      -8.348  18.042  -4.213  0.00  0.00
ATOM     36  OE1 GLU     3      -7.621  18.991  -3.957  0.00  0.00
ATOM     37  OE2 GLU     3      -7.879  16.918  -4.278  0.00  0.00
ATOM     38  C   GLU     3     -10.065  16.497  -7.371  0.00  0.00
ATOM     39  O   GLU     3     -10.281  15.716  -6.470  0.00  0.00
ATOM     40  N   PHE     4     -10.455  16.166  -8.612  0.00  0.00
ATOM     41  H   PHE     4     -10.309  16.968  -9.210  0.00  0.00
ATOM     42  CA  PHE     4     -11.288  15.101  -9.152  0.00  0.00
ATOM     43  HA  PHE     4     -11.099  14.163  -8.631  0.00  0.00
ATOM     44  CB  PHE     4     -12.799  15.447  -9.368  0.00  0.00
ATOM     45  HB2 PHE     4     -12.960  16.418  -9.839  0.00  0.00
ATOM     46  HB3 PHE     4     -13.141  14.635 -10.007  0.00  0.00
ATOM     47  CG  PHE     4     -13.574  15.650  -8.066  0.00  0.00
ATOM     48  CD1 PHE     4     -13.519  16.910  -7.436  0.00  0.00
ATOM     49  HD1 PHE     4     -12.860  17.656  -7.856  0.00  0.00
ATOM     50  CE1 PHE     4     -14.145  17.082  -6.141  0.00  0.00
ATOM     51  HE1 PHE     4     -14.211  18.056  -5.680  0.00  0.00
ATOM     52  CZ  PHE     4     -14.826  15.986  -5.577  0.00  0.00
ATOM     53  HZ  PHE     4     -15.380  16.145  -4.664  0.00  0.00
ATOM     54  CE2 PHE     4     -14.976  14.754  -6.310  0.00  0.00
ATOM     55  HE2 PHE     4     -15.579  13.943  -5.928  0.00  0.00
ATOM     56  CD2 PHE     4     -14.390  14.626  -7.558  0.00  0.00
ATOM     57  HD2 PHE     4     -14.569  13.752  -8.168  0.00  0.00
ATOM     58  C   PHE     4     -10.726  14.713 -10.520  0.00  0.00
ATOM     59  O   PHE     4     -10.380  13.482 -10.694  0.00  0.00
ATOM     60  N   ARG     5     -10.591  15.595 -11.559  0.00  0.00
ATOM     61  H   ARG     5     -10.850  16.560 -11.408  0.00  0.00
ATOM     62  CA  ARG     5     -10.560  15.207 -12.992  0.00  0.00
ATOM     63  HA  ARG     5     -11.356  14.498 -13.217  0.00  0.00
ATOM     64  CB  ARG     5     -10.646  16.463 -13.937  0.00  0.00
ATOM     65  HB2 ARG     5     -11.431  17.133 -13.586  0.00  0.00
ATOM     66  HB3 ARG     5      -9.724  17.039 -13.859  0.00  0.00
ATOM     67  CG  ARG     5     -10.961  16.269 -15.481  0.00  0.00
ATOM     68  HG2 ARG     5     -10.326  15.440 -15.793  0.00  0.00
ATOM     69  HG3 ARG     5     -11.962  15.898 -15.697  0.00  0.00
ATOM     70  CD  ARG     5     -10.641  17.480 -16.365  0.00  0.00
ATOM     71  HD2 ARG     5      -9.634  17.774 -16.069  0.00  0.00
ATOM     72  HD3 ARG     5     -10.698  17.297 -17.438  0.00  0.00
ATOM     73  NE  ARG     5     -11.429  18.611 -16.082  0.00  0.00
ATOM     74  HE  ARG     5     -10.980  19.293 -15.489  0.00  0.00
ATOM     75  CZ  ARG     5     -12.500  19.153 -16.663  0.00  0.00
ATOM     76  NH1 ARG     5     -13.169  18.477 -17.625  0.00  0.00
ATOM     77 1HH1 ARG     5     -12.834  17.527 -17.688  0.00  0.00
ATOM     78 2HH1 ARG     5     -13.888  18.877 -18.210  0.00  0.00
ATOM     79  NH2 ARG     5     -12.848  20.349 -16.469  0.00  0.00
ATOM     80 1HH2 ARG     5     -12.314  20.939 -15.847  0.00  0.00
ATOM     81 2HH2 ARG     5     -13.667  20.725 -16.929  0.00  0.00
ATOM     82  C   ARG     5      -9.277  14.446 -13.305  0.00  0.00
ATOM     83  O   ARG     5      -9.340  13.569 -14.231  0.00  0.00
ATOM     84  N   HIE     6      -8.175  14.724 -12.642  0.00  0.00
ATOM     85  H   HIE     6      -8.195  15.290 -11.805  0.00  0.00
ATOM     86  CA  HIE     6      -6.903  13.945 -12.867  0.00  0.00
ATOM     87  HA  HIE     6      -6.792  13.704 -13.924  0.00  0.00
ATOM     88  CB  HIE     6      -5.786  14.932 -12.437  0.00  0.00
ATOM     89  HB2 HIE     6      -5.609  15.715 -13.175  0.00  0.00
ATOM     90  HB3 HIE     6      -6.166  15.361 -11.510  0.00  0.00
ATOM     91  CG  HIE     6      -4.478  14.233 -12.113  0.00  0.00
ATOM     92  ND1 HIE     6      -4.010  13.971 -10.856  0.00  0.00
ATOM     93  CE1 HIE     6      -2.742  13.431 -11.024  0.00  0.00
ATOM     94  HE1 HIE     6      -2.144  13.020 -10.223  0.00  0.00
ATOM     95  NE2 HIE     6      -2.429  13.424 -12.299  0.00  0.00
ATOM     96  HE2 HIE     6      -1.475  13.281 -12.599  0.00  0.00
ATOM     97  CD2 HIE     6      -3.420  14.066 -12.999  0.00  0.00
ATOM     98  HD2 HIE     6      -3.403  14.322 -14.048  0.00  0.00
ATOM     99  C   HIE     6      -6.775  12.576 -12.066  0.00  0.00
ATOM    100  O   HIE     6      -6.364  11.617 -12.698  0.00  0.00
ATOM    101  N   ASP     7      -7.154  12.565 -10.825  0.00  0.00
ATOM    102  H   ASP     7      -7.565  13.386 -10.404  0.00  0.00
ATOM    103  CA  ASP     7      -7.290  11.243 -10.136  0.00  0.00
ATOM    104  HA  ASP     7      -6.342  10.710 -10.217  0.00  0.00
ATOM    105  CB  ASP     7      -7.650  11.412  -8.658  0.00  0.00
ATOM    106  HB2 ASP     7      -8.649  11.845  -8.600  0.00  0.00
ATOM    107  HB3 ASP     7      -7.687  10.425  -8.196  0.00  0.00
ATOM    108  CG  ASP     7      -6.798  12.270  -7.729  0.00  0.00
ATOM    109  OD1 ASP     7      -7.274  13.377  -7.312  0.00  0.00
ATOM    110  OD2 ASP     7      -5.681  11.837  -7.346  0.00  0.00
ATOM    111  C   ASP     7      -8.367  10.273 -10.681  0.00  0.00
ATOM    112  O   ASP     7      -8.395   9.068 -10.348  0.00  0.00
ATOM    113  N   SER     8      -9.352  10.753 -11.437  0.00  0.00
ATOM    114  H   SER     8      -9.492  11.724 -11.682  0.00  0.00
ATOM    115  CA  SER     8     -10.308   9.852 -12.253  0.00  0.00
ATOM    116  HA  SER     8     -10.779   9.183 -11.533  0.00  0.00
ATOM    117  CB  SER     8     -11.341  10.688 -13.010  0.00  0.00
ATOM    118  HB2 SER     8     -10.850  11.426 -13.643  0.00  0.00
ATOM    119  HB3 SER     8     -12.042  10.114 -13.618  0.00  0.00
ATOM    120  OG  SER     8     -12.115  11.439 -12.108  0.00  0.00
ATOM    121  HG  SER     8     -12.547  12.179 -12.543  0.00  0.00
ATOM    122  C   SER     8      -9.567   9.006 -13.344  0.00  0.00
ATOM    123  O   SER     8      -8.547   9.401 -13.871  0.00  0.00
ATOM    124  N   GLY     9     -10.170   7.906 -13.861  0.00  0.00
ATOM    125  H   GLY     9     -11.116   7.723 -13.559  0.00  0.00
ATOM    126  CA  GLY     9      -9.579   6.878 -14.692  0.00  0.00
ATOM    127  HA2 GLY     9     -10.418   6.499 -15.275  0.00  0.00
ATOM    128  HA3 GLY     9      -8.841   7.228 -15.415  0.00  0.00
ATOM    129  C   GLY     9      -9.038   5.680 -14.008  0.00  0.00
ATOM    130  O   GLY     9      -9.752   5.122 -13.207  0.00  0.00
ATOM    131  N   TYR    10      -7.729   5.452 -14.259  0.00  0.00
ATOM    132  H   TYR    10      -7.316   6.112 -14.901  0.00  0.00
ATOM    133  CA  TYR    10      -7.041   4.236 -13.788  0.00  0.00
ATOM    134  HA  TYR    10      -7.739   3.400 -13.791  0.00  0.00
ATOM    135  CB  TYR    10      -5.979   3.817 -14.785  0.00  0.00
ATOM    136  HB2 TYR    10      -6.399   3.818 -15.791  0.00  0.00
ATOM    137  HB3 TYR    10      -5.132   4.498 -14.696  0.00  0.00
ATOM    138  CG  TYR    10      -5.557   2.368 -14.707  0.00  0.00
ATOM    139  CD1 TYR    10      -6.463   1.350 -15.049  0.00  0.00
ATOM    140  HD1 TYR    10      -7.504   1.627 -15.123  0.00  0.00
ATOM    141  CE1 TYR    10      -6.111  -0.016 -14.965  0.00  0.00
ATOM    142  HE1 TYR    10      -6.905  -0.709 -15.199  0.00  0.00
ATOM    143  CZ  TYR    10      -4.801  -0.362 -14.795  0.00  0.00
ATOM    144  OH  TYR    10      -4.432  -1.627 -14.904  0.00  0.00
ATOM    145  HH  TYR    10      -5.169  -2.218 -15.072  0.00  0.00
ATOM    146  CE2 TYR    10      -3.861   0.634 -14.482  0.00  0.00
ATOM    147  HE2 TYR    10      -2.810   0.437 -14.336  0.00  0.00
ATOM    148  CD2 TYR    10      -4.260   2.017 -14.384  0.00  0.00
ATOM    149  HD2 TYR    10      -3.603   2.817 -14.077  0.00  0.00
ATOM    150  C   TYR    10      -6.483   4.346 -12.327  0.00  0.00
ATOM    151  O   TYR    10      -6.032   3.365 -11.800  0.00  0.00
ATOM    152  N   GLU    11      -6.469   5.562 -11.669  0.00  0.00
ATOM    153  H   GLU    11      -7.067   6.319 -11.965  0.00  0.00
ATOM    154  CA  GLU    11      -5.704   5.737 -10.453  0.00  0.00
ATOM    155  HA  GLU    11      -4.634   5.642 -10.637  0.00  0.00
ATOM    156  CB  GLU    11      -6.015   7.146  -9.934  0.00  0.00
ATOM    157  HB2 GLU    11      -5.842   7.880 -10.721  0.00  0.00
ATOM    158  HB3 GLU    11      -7.029   7.106  -9.533  0.00  0.00
ATOM    159  CG  GLU    11      -5.016   7.573  -8.838  0.00  0.00
ATOM    160  HG2 GLU    11      -5.552   8.214  -8.137  0.00  0.00
ATOM    161  HG3 GLU    11      -4.751   6.694  -8.250  0.00  0.00
ATOM    162  CD  GLU    11      -3.712   8.300  -9.254  0.00  0.00
ATOM    163  OE1 GLU    11      -2.722   8.144  -8.509  0.00  0.00
ATOM    164  OE2 GLU    11      -3.622   8.959 -10.329  0.00  0.00
ATOM    165  C   GLU    11      -5.960   4.754  -9.314  0.00  0.00
ATOM    166  O   GLU    11      -4.984   4.178  -8.875  0.00  0.00
ATOM    167  N   VAL    12      -7.235   4.553  -8.940  0.00  0.00
ATOM    168  H   VAL    12      -7.885   5.183  -9.385  0.00  0.00
ATOM    169  CA  VAL    12      -7.650   3.615  -7.824  0.00  0.00
ATOM    170  HA  VAL    12      -6.940   3.718  -7.003  0.00  0.00
ATOM    171  CB  VAL    12      -9.058   3.934  -7.308  0.00  0.00
ATOM    172  HB  VAL    12      -9.145   5.013  -7.176  0.00  0.00
ATOM    173  CG1 VAL    12     -10.225   3.420  -8.295  0.00  0.00
ATOM    174 1HG1 VAL    12     -10.419   2.354  -8.177  0.00  0.00
ATOM    175 2HG1 VAL    12     -11.085   4.084  -8.214  0.00  0.00
ATOM    176 3HG1 VAL    12      -9.886   3.559  -9.322  0.00  0.00
ATOM    177  CG2 VAL    12      -9.294   3.402  -5.874  0.00  0.00
ATOM    178 1HG2 VAL    12     -10.320   3.683  -5.638  0.00  0.00
ATOM    179 2HG2 VAL    12      -9.148   2.321  -5.843  0.00  0.00
ATOM    180 3HG2 VAL    12      -8.705   3.966  -5.151  0.00  0.00
ATOM    181  C   VAL    12      -7.506   2.097  -8.223  0.00  0.00
ATOM    182  O   VAL    12      -7.236   1.285  -7.314  0.00  0.00
ATOM    183  N   HIE    13      -7.532   1.749  -9.519  0.00  0.00
ATOM    184  H   HIE    13      -7.641   2.421 -10.265  0.00  0.00
ATOM    185  CA  HIE    13      -7.212   0.422 -10.024  0.00  0.00
ATOM    186  HA  HIE    13      -7.683  -0.365  -9.435  0.00  0.00
ATOM    187  CB  HIE    13      -7.520   0.357 -11.556  0.00  0.00
ATOM    188  HB2 HIE    13      -7.151   1.185 -12.161  0.00  0.00
ATOM    189  HB3 HIE    13      -7.137  -0.583 -11.954  0.00  0.00
ATOM    190  CG  HIE    13      -9.054   0.253 -11.711  0.00  0.00
ATOM    191  ND1 HIE    13      -9.767  -0.963 -11.824  0.00  0.00
ATOM    192  CE1 HIE    13     -11.025  -0.664 -12.006  0.00  0.00
ATOM    193  HE1 HIE    13     -11.837  -1.371 -12.090  0.00  0.00
ATOM    194  NE2 HIE    13     -11.146   0.690 -11.932  0.00  0.00
ATOM    195  HE2 HIE    13     -11.994   1.169 -11.668  0.00  0.00
ATOM    196  CD2 HIE    13      -9.920   1.298 -11.820  0.00  0.00
ATOM    197  HD2 HIE    13      -9.627   2.324 -11.658  0.00  0.00
ATOM    198  C   HIE    13      -5.701   0.308  -9.956  0.00  0.00
ATOM    199  O   HIE    13      -5.263  -0.700  -9.497  0.00  0.00
ATOM    200  N   HIE    14      -4.871   1.304 -10.262  0.00  0.00
ATOM    201  H   HIE    14      -5.239   2.192 -10.570  0.00  0.00
ATOM    202  CA  HIE    14      -3.483   1.204 -10.129  0.00  0.00
ATOM    203  HA  HIE    14      -3.195   0.239 -10.547  0.00  0.00
ATOM    204  CB  HIE    14      -2.651   2.164 -11.052  0.00  0.00
ATOM    205  HB2 HIE    14      -3.013   1.950 -12.057  0.00  0.00
ATOM    206  HB3 HIE    14      -2.755   3.240 -10.914  0.00  0.00
ATOM    207  CG  HIE    14      -1.178   1.851 -10.868  0.00  0.00
ATOM    208  ND1 HIE    14      -0.303   2.698 -10.185  0.00  0.00
ATOM    209  CE1 HIE    14       0.899   2.119 -10.323  0.00  0.00
ATOM    210  HE1 HIE    14       1.783   2.464  -9.808  0.00  0.00
ATOM    211  NE2 HIE    14       0.820   1.000 -11.042  0.00  0.00
ATOM    212  HE2 HIE    14       1.586   0.482 -11.449  0.00  0.00
ATOM    213  CD2 HIE    14      -0.474   0.793 -11.400  0.00  0.00
ATOM    214  HD2 HIE    14      -0.775  -0.012 -12.056  0.00  0.00
ATOM    215  C   HIE    14      -2.991   1.116  -8.704  0.00  0.00
ATOM    216  O   HIE    14      -2.038   0.451  -8.311  0.00  0.00
ATOM    217  N   GLN    15      -3.696   1.763  -7.820  0.00  0.00
ATOM    218  H   GLN    15      -4.532   2.223  -8.151  0.00  0.00
ATOM    219  CA  GLN    15      -3.265   1.985  -6.378  0.00  0.00
ATOM    220  HA  GLN    15      -2.175   1.992  -6.324  0.00  0.00
ATOM    221  CB  GLN    15      -3.941   3.285  -5.768  0.00  0.00
ATOM    222  HB2 GLN    15      -3.920   4.105  -6.487  0.00  0.00
ATOM    223  HB3 GLN    15      -5.020   3.175  -5.661  0.00  0.00
ATOM    224  CG  GLN    15      -3.222   3.779  -4.586  0.00  0.00
ATOM    225  HG2 GLN    15      -3.713   4.585  -4.039  0.00  0.00
ATOM    226  HG3 GLN    15      -3.244   2.875  -3.980  0.00  0.00
ATOM    227  CD  GLN    15      -1.751   4.057  -4.808  0.00  0.00
ATOM    228  OE1 GLN    15      -0.957   3.207  -4.462  0.00  0.00
ATOM    229  NE2 GLN    15      -1.260   5.141  -5.370  0.00  0.00
ATOM    230 1HE2 GLN    15      -0.284   5.117  -5.625  0.00  0.00
ATOM    231 2HE2 GLN    15      -1.853   5.886  -5.707  0.00  0.00
ATOM    232  C   GLN    15      -3.632   0.677  -5.637  0.00  0.00
ATOM    233  O   GLN    15      -2.845   0.201  -4.842  0.00  0.00
ATOM    234  N   LYS    16      -4.701  -0.043  -6.026  0.00  0.00
ATOM    235  H   LYS    16      -5.225   0.168  -6.862  0.00  0.00
ATOM    236  CA  LYS    16      -4.933  -1.403  -5.472  0.00  0.00
ATOM    237  HA  LYS    16      -4.788  -1.350  -4.393  0.00  0.00
ATOM    238  CB  LYS    16      -6.389  -1.745  -5.821  0.00  0.00
ATOM    239  HB2 LYS    16      -7.042  -0.987  -5.385  0.00  0.00
ATOM    240  HB3 LYS    16      -6.458  -1.636  -6.904  0.00  0.00
ATOM    241  CG  LYS    16      -6.916  -3.148  -5.447  0.00  0.00
ATOM    242  HG2 LYS    16      -7.930  -3.165  -5.847  0.00  0.00
ATOM    243  HG3 LYS    16      -6.333  -3.947  -5.906  0.00  0.00
ATOM    244  CD  LYS    16      -6.912  -3.506  -3.924  0.00  0.00
ATOM    245  HD2 LYS    16      -7.193  -4.539  -3.714  0.00  0.00
ATOM    246  HD3 LYS    16      -5.951  -3.379  -3.423  0.00  0.00
ATOM    247  CE  LYS    16      -7.936  -2.712  -3.156  0.00  0.00
ATOM    248  HE2 LYS    16      -7.811  -1.639  -3.306  0.00  0.00
ATOM    249  HE3 LYS    16      -8.881  -2.937  -3.649  0.00  0.00
ATOM    250  NZ  LYS    16      -8.116  -2.936  -1.661  0.00  0.00
ATOM    251  HZ1 LYS    16      -7.202  -2.710  -1.294  0.00  0.00
ATOM    252  HZ2 LYS    16      -8.779  -2.350  -1.172  0.00  0.00
ATOM    253  HZ3 LYS    16      -8.163  -3.914  -1.411  0.00  0.00
ATOM    254  C   LYS    16      -3.882  -2.483  -5.967  0.00  0.00
ATOM    255  O   LYS    16      -3.788  -3.479  -5.247  0.00  0.00
ATOM    256  N   LEU    17      -3.275  -2.284  -7.128  0.00  0.00
ATOM    257  H   LEU    17      -3.694  -1.554  -7.684  0.00  0.00
ATOM    258  CA  LEU    17      -2.294  -3.155  -7.710  0.00  0.00
ATOM    259  HA  LEU    17      -2.553  -4.154  -7.359  0.00  0.00
ATOM    260  CB  LEU    17      -2.531  -2.964  -9.239  0.00  0.00
ATOM    261  HB2 LEU    17      -3.551  -3.160  -9.565  0.00  0.00
ATOM    262  HB3 LEU    17      -2.402  -1.898  -9.427  0.00  0.00
ATOM    263  CG  LEU    17      -1.582  -3.725 -10.140  0.00  0.00
ATOM    264  HG  LEU    17      -0.542  -3.447  -9.968  0.00  0.00
ATOM    265  CD1 LEU    17      -1.900  -5.209  -9.845  0.00  0.00
ATOM    266 1HD1 LEU    17      -1.648  -5.775 -10.743  0.00  0.00
ATOM    267 2HD1 LEU    17      -1.328  -5.590  -9.000  0.00  0.00
ATOM    268 3HD1 LEU    17      -2.965  -5.424  -9.768  0.00  0.00
ATOM    269  CD2 LEU    17      -1.910  -3.531 -11.669  0.00  0.00
ATOM    270 1HD2 LEU    17      -2.128  -2.496 -11.934  0.00  0.00
ATOM    271 2HD2 LEU    17      -1.079  -3.797 -12.321  0.00  0.00
ATOM    272 3HD2 LEU    17      -2.798  -4.056 -12.023  0.00  0.00
ATOM    273  C   LEU    17      -0.914  -2.925  -7.114  0.00  0.00
ATOM    274  O   LEU    17      -0.372  -3.986  -6.805  0.00  0.00
ATOM    275  N   VAL    18      -0.462  -1.730  -6.813  0.00  0.00
ATOM    276  H   VAL    18      -1.025  -0.926  -7.050  0.00  0.00
ATOM    277  CA  VAL    18       0.824  -1.405  -6.023  0.00  0.00
ATOM    278  HA  VAL    18       1.658  -1.906  -6.514  0.00  0.00
ATOM    279  CB  VAL    18       1.033   0.170  -6.055  0.00  0.00
ATOM    280  HB  VAL    18       0.101   0.621  -5.715  0.00  0.00
ATOM    281  CG1 VAL    18       2.100   0.596  -5.019  0.00  0.00
ATOM    282 1HG1 VAL    18       3.088   0.187  -5.227  0.00  0.00
ATOM    283 2HG1 VAL    18       2.218   1.674  -5.127  0.00  0.00
ATOM    284 3HG1 VAL    18       1.731   0.354  -4.022  0.00  0.00
ATOM    285  CG2 VAL    18       1.398   0.603  -7.481  0.00  0.00
ATOM    286 1HG2 VAL    18       2.442   0.320  -7.617  0.00  0.00
ATOM    287 2HG2 VAL    18       0.849   0.022  -8.222  0.00  0.00
ATOM    288 3HG2 VAL    18       1.213   1.675  -7.540  0.00  0.00
ATOM    289  C   VAL    18       0.570  -2.017  -4.591  0.00  0.00
ATOM    290  O   VAL    18       1.363  -2.811  -4.078  0.00  0.00
ATOM    291  N   PHE    19      -0.628  -1.816  -4.053  0.00  0.00
ATOM    292  H   PHE    19      -1.251  -1.145  -4.480  0.00  0.00
ATOM    293  CA  PHE    19      -1.140  -2.453  -2.809  0.00  0.00
ATOM    294  HA  PHE    19      -0.436  -2.108  -2.051  0.00  0.00
ATOM    295  CB  PHE    19      -2.432  -1.958  -2.386  0.00  0.00
ATOM    296  HB2 PHE    19      -2.339  -0.897  -2.152  0.00  0.00
ATOM    297  HB3 PHE    19      -3.135  -2.042  -3.214  0.00  0.00
ATOM    298  CG  PHE    19      -2.939  -2.712  -1.140  0.00  0.00
ATOM    299  CD1 PHE    19      -2.809  -2.125   0.117  0.00  0.00
ATOM    300  HD1 PHE    19      -2.292  -1.178   0.154  0.00  0.00
ATOM    301  CE1 PHE    19      -3.408  -2.725   1.251  0.00  0.00
ATOM    302  HE1 PHE    19      -3.199  -2.225   2.184  0.00  0.00
ATOM    303  CZ  PHE    19      -3.956  -4.007   1.191  0.00  0.00
ATOM    304  HZ  PHE    19      -4.288  -4.533   2.073  0.00  0.00
ATOM    305  CE2 PHE    19      -3.975  -4.637  -0.074  0.00  0.00
ATOM    306  HE2 PHE    19      -4.344  -5.652  -0.108  0.00  0.00
ATOM    307  CD2 PHE    19      -3.544  -3.987  -1.241  0.00  0.00
ATOM    308  HD2 PHE    19      -3.498  -4.532  -2.172  0.00  0.00
ATOM    309  C   PHE    19      -1.012  -4.006  -2.951  0.00  0.00
ATOM    310  O   PHE    19      -0.497  -4.597  -1.938  0.00  0.00
ATOM    311  N   PHE    20      -1.294  -4.709  -4.082  0.00  0.00
ATOM    312  H   PHE    20      -1.837  -4.291  -4.824  0.00  0.00
ATOM    313  CA  PHE    20      -1.192  -6.184  -4.128  0.00  0.00
ATOM    314  HA  PHE    20      -1.664  -6.483  -3.192  0.00  0.00
ATOM    315  CB  PHE    20      -2.028  -6.697  -5.296  0.00  0.00
ATOM    316  HB2 PHE    20      -1.744  -6.241  -6.245  0.00  0.00
ATOM    317  HB3 PHE    20      -1.777  -7.755  -5.380  0.00  0.00
ATOM    318  CG  PHE    20      -3.534  -6.810  -5.344  0.00  0.00
ATOM    319  CD1 PHE    20      -4.178  -6.731  -6.628  0.00  0.00
ATOM    320  HD1 PHE    20      -3.559  -6.732  -7.513  0.00  0.00
ATOM    321  CE1 PHE    20      -5.581  -6.540  -6.668  0.00  0.00
ATOM    322  HE1 PHE    20      -6.014  -6.319  -7.632  0.00  0.00
ATOM    323  CZ  PHE    20      -6.405  -6.571  -5.504  0.00  0.00
ATOM    324  HZ  PHE    20      -7.484  -6.544  -5.501  0.00  0.00
ATOM    325  CE2 PHE    20      -5.743  -6.878  -4.254  0.00  0.00
ATOM    326  HE2 PHE    20      -6.287  -7.047  -3.335  0.00  0.00
ATOM    327  CD2 PHE    20      -4.318  -6.826  -4.178  0.00  0.00
ATOM    328  HD2 PHE    20      -3.783  -6.854  -3.241  0.00  0.00
ATOM    329  C   PHE    20       0.199  -6.662  -4.096  0.00  0.00
ATOM    330  O   PHE    20       0.557  -7.445  -3.191  0.00  0.00
ATOM    331  N   ALA    21       1.034  -5.896  -4.850  0.00  0.00
ATOM    332  H   ALA    21       0.646  -5.180  -5.448  0.00  0.00
ATOM    333  CA  ALA    21       2.508  -6.061  -4.880  0.00  0.00
ATOM    334  HA  ALA    21       2.785  -7.090  -5.111  0.00  0.00
ATOM    335  CB  ALA    21       2.997  -5.249  -6.106  0.00  0.00
ATOM    336  HB1 ALA    21       2.655  -4.218  -6.193  0.00  0.00
ATOM    337  HB2 ALA    21       4.070  -5.298  -6.287  0.00  0.00
ATOM    338  HB3 ALA    21       2.511  -5.680  -6.984  0.00  0.00
ATOM    339  C   ALA    21       3.306  -5.758  -3.624  0.00  0.00
ATOM    340  O   ALA    21       4.424  -6.238  -3.512  0.00  0.00
ATOM    341  N   GLU    22       2.706  -5.026  -2.688  0.00  0.00
ATOM    342  H   GLU    22       1.867  -4.560  -3.003  0.00  0.00
ATOM    343  CA  GLU    22       3.255  -4.548  -1.368  0.00  0.00
ATOM    344  HA  GLU    22       4.341  -4.646  -1.374  0.00  0.00
ATOM    345  CB  GLU    22       2.895  -3.091  -1.194  0.00  0.00
ATOM    346  HB2 GLU    22       1.806  -3.065  -1.239  0.00  0.00
ATOM    347  HB3 GLU    22       3.197  -2.736  -0.208  0.00  0.00
ATOM    348  CG  GLU    22       3.685  -2.198  -2.217  0.00  0.00
ATOM    349  HG2 GLU    22       3.868  -2.686  -3.174  0.00  0.00
ATOM    350  HG3 GLU    22       3.093  -1.299  -2.386  0.00  0.00
ATOM    351  CD  GLU    22       4.963  -1.668  -1.575  0.00  0.00
ATOM    352  OE1 GLU    22       5.020  -0.537  -0.959  0.00  0.00
ATOM    353  OE2 GLU    22       5.986  -2.345  -1.727  0.00  0.00
ATOM    354  C   GLU    22       2.811  -5.377  -0.143  0.00  0.00
ATOM    355  O   GLU    22       3.486  -5.352   0.930  0.00  0.00
ATOM    356  N   ASP    23       1.728  -6.112  -0.307  0.00  0.00
ATOM    357  H   ASP    23       1.191  -6.022  -1.158  0.00  0.00
ATOM    358  CA  ASP    23       1.174  -7.042   0.804  0.00  0.00
ATOM    359  HA  ASP    23       1.147  -6.369   1.661  0.00  0.00
ATOM    360  CB  ASP    23      -0.257  -7.441   0.417  0.00  0.00
ATOM    361  HB2 ASP    23      -0.938  -6.666   0.065  0.00  0.00
ATOM    362  HB3 ASP    23      -0.120  -8.142  -0.406  0.00  0.00
ATOM    363  CG  ASP    23      -1.027  -8.195   1.568  0.00  0.00
ATOM    364  OD1 ASP    23      -1.478  -7.482   2.516  0.00  0.00
ATOM    365  OD2 ASP    23      -1.152  -9.446   1.443  0.00  0.00
ATOM    366  C   ASP    23       2.014  -8.274   0.946  0.00  0.00
ATOM    367  O   ASP    23       1.880  -9.023   1.872  0.00  0.00
ATOM    368  N   VAL    24       2.867  -8.547  -0.038  0.00  0.00
ATOM    369  H   VAL    24       2.854  -7.896  -0.809  0.00  0.00
ATOM    370  CA  VAL    24       3.867  -9.726   0.000  0.00  0.00
ATOM    371  HA  VAL    24       4.019 -10.084   1.019  0.00  0.00
ATOM    372  CB  VAL    24       3.346 -10.902  -0.890  0.00  0.00
ATOM    373  HB  VAL    24       2.283 -10.996  -0.676  0.00  0.00
ATOM    374  CG1 VAL    24       3.587 -10.913  -2.449  0.00  0.00
ATOM    375 1HG1 VAL    24       3.037 -11.725  -2.924  0.00  0.00
ATOM    376 2HG1 VAL    24       3.345  -9.982  -2.961  0.00  0.00
ATOM    377 3HG1 VAL    24       4.645 -11.102  -2.637  0.00  0.00
ATOM    378  CG2 VAL    24       4.031 -12.130  -0.329  0.00  0.00
ATOM    379 1HG2 VAL    24       3.529 -13.013  -0.724  0.00  0.00
ATOM    380 2HG2 VAL    24       5.107 -12.138  -0.506  0.00  0.00
ATOM    381 3HG2 VAL    24       3.805 -12.235   0.732  0.00  0.00
ATOM    382  C   VAL    24       5.285  -9.215  -0.386  0.00  0.00
ATOM    383  O   VAL    24       5.304  -8.369  -1.243  0.00  0.00
ATOM    384  N   GLY    25       6.371  -9.669   0.246  0.00  0.00
ATOM    385  H   GLY    25       6.190 -10.284   1.026  0.00  0.00
ATOM    386  CA  GLY    25       7.753  -9.401  -0.159  0.00  0.00
ATOM    387  HA2 GLY    25       8.413 -10.115   0.334  0.00  0.00
ATOM    388  HA3 GLY    25       7.874  -9.534  -1.235  0.00  0.00
ATOM    389  C   GLY    25       8.156  -8.024   0.384  0.00  0.00
ATOM    390  O   GLY    25       9.137  -7.887   1.098  0.00  0.00
ATOM    391  N   SER    26       7.354  -6.971   0.097  0.00  0.00
ATOM    392  H   SER    26       6.580  -7.182  -0.518  0.00  0.00
ATOM    393  CA  SER    26       7.470  -5.722   0.879  0.00  0.00
ATOM    394  HA  SER    26       8.493  -5.376   0.736  0.00  0.00
ATOM    395  CB  SER    26       6.569  -4.630   0.228  0.00  0.00
ATOM    396  HB2 SER    26       5.528  -4.941   0.317  0.00  0.00
ATOM    397  HB3 SER    26       6.751  -3.618   0.589  0.00  0.00
ATOM    398  OG  SER    26       6.866  -4.576  -1.198  0.00  0.00
ATOM    399  HG  SER    26       6.509  -3.740  -1.508  0.00  0.00
ATOM    400  C   SER    26       6.992  -5.921   2.316  0.00  0.00
ATOM    401  O   SER    26       7.491  -5.191   3.156  0.00  0.00
ATOM    402  N   ASN    27       6.046  -6.831   2.586  0.00  0.00
ATOM    403  H   ASN    27       5.729  -7.249   1.723  0.00  0.00
ATOM    404  CA  ASN    27       5.501  -7.191   3.912  0.00  0.00
ATOM    405  HA  ASN    27       5.090  -6.288   4.363  0.00  0.00
ATOM    406  CB  ASN    27       4.303  -8.217   3.707  0.00  0.00
ATOM    407  HB2 ASN    27       3.384  -7.630   3.659  0.00  0.00
ATOM    408  HB3 ASN    27       4.553  -8.800   2.821  0.00  0.00
ATOM    409  CG  ASN    27       4.039  -9.161   4.938  0.00  0.00
ATOM    410  OD1 ASN    27       4.721 -10.120   5.174  0.00  0.00
ATOM    411  ND2 ASN    27       2.999  -9.036   5.712  0.00  0.00
ATOM    412 1HD2 ASN    27       2.942  -9.587   6.556  0.00  0.00
ATOM    413 2HD2 ASN    27       2.335  -8.301   5.517  0.00  0.00
ATOM    414  C   ASN    27       6.566  -7.715   4.884  0.00  0.00
ATOM    415  O   ASN    27       6.447  -7.557   6.078  0.00  0.00
ATOM    416  N   LYS    28       7.643  -8.335   4.316  0.00  0.00
ATOM    417  H   LYS    28       7.722  -8.176   3.322  0.00  0.00
ATOM    418  CA  LYS    28       8.925  -8.724   4.948  0.00  0.00
ATOM    419  HA  LYS    28       8.636  -9.387   5.763  0.00  0.00
ATOM    420  CB  LYS    28       9.821  -9.542   3.918  0.00  0.00
ATOM    421  HB2 LYS    28      10.206  -8.990   3.060  0.00  0.00
ATOM    422  HB3 LYS    28      10.779  -9.734   4.399  0.00  0.00
ATOM    423  CG  LYS    28       9.038 -10.805   3.571  0.00  0.00
ATOM    424  HG2 LYS    28       8.912 -11.380   4.489  0.00  0.00
ATOM    425  HG3 LYS    28       8.066 -10.635   3.108  0.00  0.00
ATOM    426  CD  LYS    28       9.794 -11.697   2.550  0.00  0.00
ATOM    427  HD2 LYS    28      10.029 -11.079   1.684  0.00  0.00
ATOM    428  HD3 LYS    28      10.795 -11.846   2.950  0.00  0.00
ATOM    429  CE  LYS    28       9.184 -13.059   2.251  0.00  0.00
ATOM    430  HE2 LYS    28       9.159 -13.661   3.159  0.00  0.00
ATOM    431  HE3 LYS    28       8.172 -12.976   1.855  0.00  0.00
ATOM    432  NZ  LYS    28      10.002 -13.719   1.286  0.00  0.00
ATOM    433  HZ1 LYS    28       9.647 -14.659   1.188  0.00  0.00
ATOM    434  HZ2 LYS    28       9.930 -13.298   0.370  0.00  0.00
ATOM    435  HZ3 LYS    28      10.954 -13.831   1.600  0.00  0.00
ATOM    436  C   LYS    28       9.612  -7.568   5.573  0.00  0.00
ATOM    437  O   LYS    28       9.696  -7.517   6.788  0.00  0.00
ATOM    438  N   GLY    29       9.860  -6.495   4.815  0.00  0.00
ATOM    439  H   GLY    29       9.578  -6.606   3.851  0.00  0.00
ATOM    440  CA  GLY    29      10.406  -5.237   5.264  0.00  0.00
ATOM    441  HA2 GLY    29      11.344  -5.327   5.812  0.00  0.00
ATOM    442  HA3 GLY    29      10.632  -4.595   4.413  0.00  0.00
ATOM    443  C   GLY    29       9.564  -4.420   6.262  0.00  0.00
ATOM    444  O   GLY    29      10.073  -3.836   7.196  0.00  0.00
ATOM    445  N   ALA    30       8.210  -4.419   6.041  0.00  0.00
ATOM    446  H   ALA    30       7.759  -4.825   5.233  0.00  0.00
ATOM    447  CA  ALA    30       7.233  -3.768   6.898  0.00  0.00
ATOM    448  HA  ALA    30       7.467  -2.704   6.907  0.00  0.00
ATOM    449  CB  ALA    30       5.861  -3.893   6.276  0.00  0.00
ATOM    450  HB1 ALA    30       5.177  -3.277   6.860  0.00  0.00
ATOM    451  HB2 ALA    30       5.779  -3.549   5.245  0.00  0.00
ATOM    452  HB3 ALA    30       5.533  -4.929   6.360  0.00  0.00
ATOM    453  C   ALA    30       7.217  -4.286   8.314  0.00  0.00
ATOM    454  O   ALA    30       6.869  -3.466   9.176  0.00  0.00
ATOM    455  N   ILE    31       7.678  -5.532   8.599  0.00  0.00
ATOM    456  H   ILE    31       7.912  -6.159   7.842  0.00  0.00
ATOM    457  CA  ILE    31       7.864  -6.133   9.909  0.00  0.00
ATOM    458  HA  ILE    31       6.934  -6.023  10.469  0.00  0.00
ATOM    459  CB  ILE    31       8.245  -7.653   9.855  0.00  0.00
ATOM    460  HB  ILE    31       9.164  -7.792   9.284  0.00  0.00
ATOM    461  CG2 ILE    31       8.609  -8.248  11.260  0.00  0.00
ATOM    462 1HG2 ILE    31       7.878  -7.945  12.008  0.00  0.00
ATOM    463 2HG2 ILE    31       8.629  -9.336  11.184  0.00  0.00
ATOM    464 3HG2 ILE    31       9.572  -7.891  11.626  0.00  0.00
ATOM    465  CG1 ILE    31       7.068  -8.468   9.295  0.00  0.00
ATOM    466 2HG1 ILE    31       6.329  -8.650  10.077  0.00  0.00
ATOM    467 3HG1 ILE    31       6.602  -7.808   8.565  0.00  0.00
ATOM    468  CD1 ILE    31       7.391  -9.831   8.665  0.00  0.00
ATOM    469 1HD1 ILE    31       6.493 -10.379   8.386  0.00  0.00
ATOM    470 2HD1 ILE    31       7.918  -9.838   7.711  0.00  0.00
ATOM    471 3HD1 ILE    31       7.961 -10.529   9.277  0.00  0.00
ATOM    472  C   ILE    31       8.970  -5.495  10.709  0.00  0.00
ATOM    473  O   ILE    31       8.788  -5.329  11.884  0.00  0.00
ATOM    474  N   ILE    32      10.046  -5.111  10.021  0.00  0.00
ATOM    475  H   ILE    32      10.054  -5.359   9.042  0.00  0.00
ATOM    476  CA  ILE    32      11.312  -4.598  10.603  0.00  0.00
ATOM    477  HA  ILE    32      11.345  -5.263  11.468  0.00  0.00
ATOM    478  CB  ILE    32      12.533  -4.849   9.665  0.00  0.00
ATOM    479  HB  ILE    32      12.535  -4.121   8.854  0.00  0.00
ATOM    480  CG2 ILE    32      13.894  -4.706  10.376  0.00  0.00
ATOM    481 1HG2 ILE    32      14.041  -3.639  10.548  0.00  0.00
ATOM    482 2HG2 ILE    32      13.853  -5.191  11.352  0.00  0.00
ATOM    483 3HG2 ILE    32      14.795  -5.022   9.849  0.00  0.00
ATOM    484  CG1 ILE    32      12.460  -6.196   8.901  0.00  0.00
ATOM    485 2HG1 ILE    32      11.507  -6.306   8.383  0.00  0.00
ATOM    486 3HG1 ILE    32      13.273  -6.227   8.178  0.00  0.00
ATOM    487  CD1 ILE    32      12.605  -7.471   9.821  0.00  0.00
ATOM    488 1HD1 ILE    32      13.569  -7.463  10.329  0.00  0.00
ATOM    489 2HD1 ILE    32      11.882  -7.281  10.614  0.00  0.00
ATOM    490 3HD1 ILE    32      12.419  -8.395   9.273  0.00  0.00
ATOM    491  C   ILE    32      11.226  -3.120  11.023  0.00  0.00
ATOM    492  O   ILE    32      10.656  -2.297  10.329  0.00  0.00
ATOM    493  N   GLY    33      11.755  -2.702  12.172  0.00  0.00
ATOM    494  H   GLY    33      11.931  -3.412  12.869  0.00  0.00
ATOM    495  CA  GLY    33      11.685  -1.331  12.739  0.00  0.00
ATOM    496  HA2 GLY    33      12.565  -1.149  13.356  0.00  0.00
ATOM    497  HA3 GLY    33      11.600  -0.516  12.022  0.00  0.00
ATOM    498  C   GLY    33      10.460  -1.199  13.680  0.00  0.00
ATOM    499  O   GLY    33      10.267  -0.119  14.195  0.00  0.00
ATOM    500  N   LEU    34       9.550  -2.201  13.757  0.00  0.00
ATOM    501  H   LEU    34       9.777  -2.982  13.159  0.00  0.00
ATOM    502  CA  LEU    34       8.222  -2.246  14.371  0.00  0.00
ATOM    503  HA  LEU    34       7.740  -1.275  14.479  0.00  0.00
ATOM    504  CB  LEU    34       7.312  -2.975  13.427  0.00  0.00
ATOM    505  HB2 LEU    34       7.701  -3.032  12.410  0.00  0.00
ATOM    506  HB3 LEU    34       7.225  -4.003  13.778  0.00  0.00
ATOM    507  CG  LEU    34       5.837  -2.534  13.243  0.00  0.00
ATOM    508  HG  LEU    34       5.325  -3.280  12.634  0.00  0.00
ATOM    509  CD1 LEU    34       5.142  -2.468  14.589  0.00  0.00
ATOM    510 1HD1 LEU    34       4.199  -1.938  14.466  0.00  0.00
ATOM    511 2HD1 LEU    34       4.988  -3.469  14.991  0.00  0.00
ATOM    512 3HD1 LEU    34       5.712  -1.845  15.279  0.00  0.00
ATOM    513  CD2 LEU    34       5.708  -1.214  12.509  0.00  0.00
ATOM    514 1HD2 LEU    34       4.664  -0.916  12.405  0.00  0.00
ATOM    515 2HD2 LEU    34       6.140  -0.367  13.039  0.00  0.00
ATOM    516 3HD2 LEU    34       6.154  -1.372  11.527  0.00  0.00
ATOM    517  C   LEU    34       8.250  -2.754  15.854  0.00  0.00
ATOM    518  O   LEU    34       7.666  -2.097  16.722  0.00  0.00
ATOM    519  N   MET    35       8.880  -3.907  16.103  0.00  0.00
ATOM    520  H   MET    35       9.081  -4.481  15.297  0.00  0.00
ATOM    521  CA  MET    35       8.756  -4.595  17.411  0.00  0.00
ATOM    522  HA  MET    35       7.700  -4.545  17.680  0.00  0.00
ATOM    523  CB  MET    35       9.110  -6.013  17.163  0.00  0.00
ATOM    524  HB2 MET    35      10.143  -6.052  16.820  0.00  0.00
ATOM    525  HB3 MET    35       8.807  -6.477  18.101  0.00  0.00
ATOM    526  CG  MET    35       8.143  -6.665  16.125  0.00  0.00
ATOM    527  HG2 MET    35       8.258  -6.187  15.153  0.00  0.00
ATOM    528  HG3 MET    35       8.354  -7.731  16.036  0.00  0.00
ATOM    529  SD  MET    35       6.486  -6.402  16.510  0.00  0.00
ATOM    530  CE  MET    35       5.787  -7.553  15.355  0.00  0.00
ATOM    531  HE1 MET    35       4.712  -7.425  15.238  0.00  0.00
ATOM    532  HE2 MET    35       6.076  -7.271  14.343  0.00  0.00
ATOM    533  HE3 MET    35       6.088  -8.584  15.540  0.00  0.00
ATOM    534  C   MET    35       9.633  -3.984  18.539  0.00  0.00
ATOM    535  O   MET    35       9.310  -4.299  19.719  0.00  0.00
ATOM    536  N   VAL    36      10.660  -3.156  18.212  0.00  0.00
ATOM    537  H   VAL    36      10.876  -3.179  17.226  0.00  0.00
ATOM    538  CA  VAL    36      11.493  -2.351  19.163  0.00  0.00
ATOM    539  HA  VAL    36      12.276  -1.959  18.513  0.00  0.00
ATOM    540  CB  VAL    36      10.857  -0.977  19.694  0.00  0.00
ATOM    541  HB  VAL    36      11.618  -0.311  20.100  0.00  0.00
ATOM    542  CG1 VAL    36      10.259  -0.316  18.495  0.00  0.00
ATOM    543 1HG1 VAL    36       9.948   0.679  18.810  0.00  0.00
ATOM    544 2HG1 VAL    36      11.071  -0.225  17.773  0.00  0.00
ATOM    545 3HG1 VAL    36       9.436  -0.874  18.048  0.00  0.00
ATOM    546  CG2 VAL    36       9.745  -1.177  20.727  0.00  0.00
ATOM    547 1HG2 VAL    36      10.090  -1.617  21.661  0.00  0.00
ATOM    548 2HG2 VAL    36       9.408  -0.178  21.010  0.00  0.00
ATOM    549 3HG2 VAL    36       8.908  -1.706  20.272  0.00  0.00
ATOM    550  C   VAL    36      12.240  -3.193  20.197  0.00  0.00
ATOM    551  O   VAL    36      12.495  -2.669  21.278  0.00  0.00
ATOM    552  N   GLY    37      12.648  -4.457  19.999  0.00  0.00
ATOM    553  H   GLY    37      12.543  -4.921  19.107  0.00  0.00
ATOM    554  CA  GLY    37      13.207  -5.183  21.145  0.00  0.00
ATOM    555  HA2 GLY    37      13.618  -6.166  20.921  0.00  0.00
ATOM    556  HA3 GLY    37      14.032  -4.535  21.439  0.00  0.00
ATOM    557  C   GLY    37      12.214  -5.463  22.266  0.00  0.00
ATOM    558  O   GLY    37      12.645  -5.799  23.359  0.00  0.00
ATOM    559  N   GLY    38      10.962  -5.232  22.026  0.00  0.00
ATOM    560  H   GLY    38      10.772  -4.988  21.066  0.00  0.00
ATOM    561  CA  GLY    38       9.772  -5.528  22.857  0.00  0.00
ATOM    562  HA2 GLY    38       9.942  -5.170  23.872  0.00  0.00
ATOM    563  HA3 GLY    38       8.916  -5.021  22.407  0.00  0.00
ATOM    564  C   GLY    38       9.550  -7.007  23.062  0.00  0.00
ATOM    565  O   GLY    38      10.451  -7.745  23.310  0.00  0.00
ATOM    566  N   VAL    39       8.268  -7.474  23.104  0.00  0.00
ATOM    567  H   VAL    39       7.547  -6.787  23.274  0.00  0.00
ATOM    568  CA  VAL    39       7.870  -8.917  23.078  0.00  0.00
ATOM    569  HA  VAL    39       8.468  -9.381  23.863  0.00  0.00
ATOM    570  CB  VAL    39       6.381  -9.080  23.339  0.00  0.00
ATOM    571  HB  VAL    39       6.122  -8.401  24.151  0.00  0.00
ATOM    572  CG1 VAL    39       5.497  -8.564  22.212  0.00  0.00
ATOM    573 1HG1 VAL    39       5.602  -9.034  21.234  0.00  0.00
ATOM    574 2HG1 VAL    39       4.442  -8.707  22.442  0.00  0.00
ATOM    575 3HG1 VAL    39       5.798  -7.539  21.993  0.00  0.00
ATOM    576  CG2 VAL    39       6.093 -10.557  23.735  0.00  0.00
ATOM    577 1HG2 VAL    39       6.496 -10.761  24.727  0.00  0.00
ATOM    578 2HG2 VAL    39       5.034 -10.814  23.709  0.00  0.00
ATOM    579 3HG2 VAL    39       6.586 -11.158  22.972  0.00  0.00
ATOM    580  C   VAL    39       8.353  -9.617  21.710  0.00  0.00
ATOM    581  O   VAL    39       8.804 -10.747  21.724  0.00  0.00
ATOM    582  N   VAL    40       8.323  -8.891  20.574  0.00  0.00
ATOM    583  H   VAL    40       8.069  -7.925  20.720  0.00  0.00
ATOM    584  CA  VAL    40       8.476  -9.369  19.210  0.00  0.00
ATOM    585  HA  VAL    40       8.400  -8.399  18.721  0.00  0.00
ATOM    586  CB  VAL    40       9.951  -9.903  18.945  0.00  0.00
ATOM    587  HB  VAL    40      10.040 -10.887  19.407  0.00  0.00
ATOM    588  CG1 VAL    40      10.241  -9.983  17.421  0.00  0.00
ATOM    589 1HG1 VAL    40      10.279  -8.956  17.059  0.00  0.00
ATOM    590 2HG1 VAL    40      11.182 -10.521  17.302  0.00  0.00
ATOM    591 3HG1 VAL    40       9.500 -10.560  16.868  0.00  0.00
ATOM    592  CG2 VAL    40      11.109  -9.117  19.568  0.00  0.00
ATOM    593 1HG2 VAL    40      12.050  -9.665  19.500  0.00  0.00
ATOM    594 2HG2 VAL    40      11.268  -8.136  19.124  0.00  0.00
ATOM    595 3HG2 VAL    40      10.906  -9.064  20.638  0.00  0.00
ATOM    596  C   VAL    40       7.369 -10.384  18.882  0.00  0.00
ATOM    597  O   VAL    40       7.333 -11.434  19.484  0.00  0.00
ATOM    598  N   ILE    41       6.601 -10.130  17.768  0.00  0.00
ATOM    599  H   ILE    41       6.825  -9.330  17.195  0.00  0.00
ATOM    600  CA  ILE    41       5.649 -11.065  17.278  0.00  0.00
ATOM    601  HA  ILE    41       5.641 -11.945  17.923  0.00  0.00
ATOM    602  CB  ILE    41       4.260 -10.451  17.179  0.00  0.00
ATOM    603  HB  ILE    41       4.279  -9.657  16.433  0.00  0.00
ATOM    604  CG2 ILE    41       3.141 -11.412  16.663  0.00  0.00
ATOM    605 1HG2 ILE    41       3.074 -12.343  17.225  0.00  0.00
ATOM    606 2HG2 ILE    41       2.206 -10.854  16.716  0.00  0.00
ATOM    607 3HG2 ILE    41       3.406 -11.630  15.628  0.00  0.00
ATOM    608  CG1 ILE    41       3.827  -9.804  18.538  0.00  0.00
ATOM    609 2HG1 ILE    41       4.563  -9.026  18.738  0.00  0.00
ATOM    610 3HG1 ILE    41       2.851  -9.347  18.375  0.00  0.00
ATOM    611  CD1 ILE    41       3.786 -10.705  19.774  0.00  0.00
ATOM    612 1HD1 ILE    41       4.749 -11.199  19.909  0.00  0.00
ATOM    613 2HD1 ILE    41       3.593 -10.145  20.688  0.00  0.00
ATOM    614 3HD1 ILE    41       2.991 -11.452  19.776  0.00  0.00
ATOM    615  C   ILE    41       6.173 -11.620  15.952  0.00  0.00
ATOM    616  O   ILE    41       6.441 -10.828  14.995  0.00  0.00
ATOM    617  N   ALA    42       6.489 -12.932  15.931  0.00  0.00
ATOM    618  H   ALA    42       6.140 -13.514  16.678  0.00  0.00
ATOM    619  CA  ALA    42       7.117 -13.656  14.845  0.00  0.00
ATOM    620  HA  ALA    42       6.678 -13.335  13.900  0.00  0.00
ATOM    621  CB  ALA    42       8.596 -13.398  15.070  0.00  0.00
ATOM    622  HB1 ALA    42       8.833 -13.938  15.986  0.00  0.00
ATOM    623  HB2 ALA    42       9.269 -13.815  14.320  0.00  0.00
ATOM    624  HB3 ALA    42       8.710 -12.333  15.265  0.00  0.00
ATOM    625  C   ALA    42       6.698 -15.129  14.913  0.00  0.00
ATOM    626  O   ALA    42       6.333 -15.727  13.862  0.00  0.00
ATOM    627  OXT ALA    42       6.569 -15.659  16.061  0.00  0.00
