# Supplementary material for: How Ionic Strength Affects the Conformational Behavior of Human and Rat Beta Amyloids – A Computational Study
Source: PLoS One. 2013 May 23;8(5):e62914. doi: 10.1371/journal.pone.0062914 (PMC3662769; doi:10.1371/journal.pone.0062914)
Supplement: Cluster S1 — Coordinate files. Cartesian coordinates of representative structures in pdb format are included in the file Cluster S1. Coordinates are stored in subdirectories for human amyloid with NaCl concentration of 0.00 M (cluster_human_0 M), 0.15 M (cluster_human_015) and 0.30 M (cluster_human_030 M). Rat amyloid data are stored in subdirectories: cluster_rat_0 M, cluster_rat_015 M and cluster_rat_030 M. (ZIP) [file pone.0062914.s020.zip › clusters/cluster_human_030M/ambeta_human_030M_cluster19.pdb]

ATOM      1  N   ASP     1      12.237  29.036   3.294  0.00  0.00
ATOM      2  H1  ASP     1      12.255  28.648   2.361  0.00  0.00
ATOM      3  H2  ASP     1      13.084  29.575   3.405  0.00  0.00
ATOM      4  H3  ASP     1      11.455  29.671   3.252  0.00  0.00
ATOM      5  CA  ASP     1      12.085  27.978   4.418  0.00  0.00
ATOM      6  HA  ASP     1      12.129  28.489   5.380  0.00  0.00
ATOM      7  CB  ASP     1      10.782  27.127   4.305  0.00  0.00
ATOM      8  HB2 ASP     1      10.675  26.507   5.194  0.00  0.00
ATOM      9  HB3 ASP     1       9.905  27.770   4.378  0.00  0.00
ATOM     10  CG  ASP     1      10.594  26.267   3.010  0.00  0.00
ATOM     11  OD1 ASP     1      10.073  25.146   3.112  0.00  0.00
ATOM     12  OD2 ASP     1      10.959  26.775   1.889  0.00  0.00
ATOM     13  C   ASP     1      13.303  27.042   4.435  0.00  0.00
ATOM     14  O   ASP     1      13.833  26.665   3.389  0.00  0.00
ATOM     15  N   ALA     2      13.689  26.542   5.663  0.00  0.00
ATOM     16  H   ALA     2      13.229  26.826   6.516  0.00  0.00
ATOM     17  CA  ALA     2      14.820  25.727   5.934  0.00  0.00
ATOM     18  HA  ALA     2      15.742  26.193   5.584  0.00  0.00
ATOM     19  CB  ALA     2      14.864  25.461   7.424  0.00  0.00
ATOM     20  HB1 ALA     2      15.661  24.738   7.606  0.00  0.00
ATOM     21  HB2 ALA     2      14.949  26.350   8.046  0.00  0.00
ATOM     22  HB3 ALA     2      13.968  24.968   7.803  0.00  0.00
ATOM     23  C   ALA     2      14.706  24.429   5.092  0.00  0.00
ATOM     24  O   ALA     2      13.650  23.776   5.015  0.00  0.00
ATOM     25  N   GLU     3      15.790  24.023   4.406  0.00  0.00
ATOM     26  H   GLU     3      16.644  24.500   4.660  0.00  0.00
ATOM     27  CA  GLU     3      15.812  22.851   3.544  0.00  0.00
ATOM     28  HA  GLU     3      15.094  23.123   2.770  0.00  0.00
ATOM     29  CB  GLU     3      17.216  22.485   2.990  0.00  0.00
ATOM     30  HB2 GLU     3      17.872  22.506   3.860  0.00  0.00
ATOM     31  HB3 GLU     3      17.183  21.453   2.639  0.00  0.00
ATOM     32  CG  GLU     3      17.716  23.458   1.888  0.00  0.00
ATOM     33  HG2 GLU     3      16.952  23.757   1.172  0.00  0.00
ATOM     34  HG3 GLU     3      17.829  24.417   2.392  0.00  0.00
ATOM     35  CD  GLU     3      18.874  22.987   1.003  0.00  0.00
ATOM     36  OE1 GLU     3      18.698  23.000  -0.244  0.00  0.00
ATOM     37  OE2 GLU     3      19.956  22.681   1.543  0.00  0.00
ATOM     38  C   GLU     3      15.366  21.466   4.207  0.00  0.00
ATOM     39  O   GLU     3      15.159  20.543   3.488  0.00  0.00
ATOM     40  N   PHE     4      15.262  21.307   5.554  0.00  0.00
ATOM     41  H   PHE     4      15.568  22.075   6.134  0.00  0.00
ATOM     42  CA  PHE     4      14.475  20.158   6.096  0.00  0.00
ATOM     43  HA  PHE     4      14.699  19.274   5.496  0.00  0.00
ATOM     44  CB  PHE     4      14.844  19.769   7.535  0.00  0.00
ATOM     45  HB2 PHE     4      14.260  18.874   7.752  0.00  0.00
ATOM     46  HB3 PHE     4      15.911  19.587   7.659  0.00  0.00
ATOM     47  CG  PHE     4      14.268  20.758   8.539  0.00  0.00
ATOM     48  CD1 PHE     4      12.979  20.634   8.961  0.00  0.00
ATOM     49  HD1 PHE     4      12.430  19.719   8.799  0.00  0.00
ATOM     50  CE1 PHE     4      12.520  21.535   9.960  0.00  0.00
ATOM     51  HE1 PHE     4      11.527  21.460  10.379  0.00  0.00
ATOM     52  CZ  PHE     4      13.286  22.613  10.421  0.00  0.00
ATOM     53  HZ  PHE     4      12.906  23.182  11.258  0.00  0.00
ATOM     54  CE2 PHE     4      14.586  22.857   9.808  0.00  0.00
ATOM     55  HE2 PHE     4      15.163  23.717  10.117  0.00  0.00
ATOM     56  CD2 PHE     4      15.038  21.862   8.895  0.00  0.00
ATOM     57  HD2 PHE     4      15.919  22.132   8.331  0.00  0.00
ATOM     58  C   PHE     4      12.989  20.311   6.042  0.00  0.00
ATOM     59  O   PHE     4      12.297  19.270   6.094  0.00  0.00
ATOM     60  N   ARG     5      12.332  21.513   6.047  0.00  0.00
ATOM     61  H   ARG     5      12.947  22.312   6.015  0.00  0.00
ATOM     62  CA  ARG     5      10.891  21.761   6.242  0.00  0.00
ATOM     63  HA  ARG     5      10.665  21.376   7.237  0.00  0.00
ATOM     64  CB  ARG     5      10.671  23.282   6.147  0.00  0.00
ATOM     65  HB2 ARG     5      11.463  23.747   6.733  0.00  0.00
ATOM     66  HB3 ARG     5      10.674  23.594   5.104  0.00  0.00
ATOM     67  CG  ARG     5       9.388  23.831   6.816  0.00  0.00
ATOM     68  HG2 ARG     5       9.255  23.411   7.812  0.00  0.00
ATOM     69  HG3 ARG     5       9.537  24.835   7.214  0.00  0.00
ATOM     70  CD  ARG     5       8.137  23.690   5.978  0.00  0.00
ATOM     71  HD2 ARG     5       7.871  22.635   6.050  0.00  0.00
ATOM     72  HD3 ARG     5       7.366  24.299   6.452  0.00  0.00
ATOM     73  NE  ARG     5       8.213  24.174   4.655  0.00  0.00
ATOM     74  HE  ARG     5       9.096  24.508   4.296  0.00  0.00
ATOM     75  CZ  ARG     5       7.196  24.163   3.749  0.00  0.00
ATOM     76  NH1 ARG     5       5.922  23.823   4.097  0.00  0.00
ATOM     77 1HH1 ARG     5       5.692  23.599   5.055  0.00  0.00
ATOM     78 2HH1 ARG     5       5.258  23.740   3.341  0.00  0.00
ATOM     79  NH2 ARG     5       7.532  24.529   2.535  0.00  0.00
ATOM     80 1HH2 ARG     5       8.520  24.671   2.386  0.00  0.00
ATOM     81 2HH2 ARG     5       6.866  24.626   1.781  0.00  0.00
ATOM     82  C   ARG     5       9.924  21.012   5.363  0.00  0.00
ATOM     83  O   ARG     5       9.204  20.201   5.872  0.00  0.00
ATOM     84  N   HIE     6       9.951  21.247   4.019  0.00  0.00
ATOM     85  H   HIE     6      10.673  21.771   3.546  0.00  0.00
ATOM     86  CA  HIE     6       9.095  20.423   3.113  0.00  0.00
ATOM     87  HA  HIE     6       8.052  20.447   3.429  0.00  0.00
ATOM     88  CB  HIE     6       9.203  21.121   1.742  0.00  0.00
ATOM     89  HB2 HIE     6       9.223  22.202   1.887  0.00  0.00
ATOM     90  HB3 HIE     6      10.204  20.971   1.337  0.00  0.00
ATOM     91  CG  HIE     6       8.108  20.623   0.837  0.00  0.00
ATOM     92  ND1 HIE     6       6.842  21.199   0.861  0.00  0.00
ATOM     93  CE1 HIE     6       6.190  20.512  -0.092  0.00  0.00
ATOM     94  HE1 HIE     6       5.121  20.571  -0.235  0.00  0.00
ATOM     95  NE2 HIE     6       7.001  19.654  -0.740  0.00  0.00
ATOM     96  HE2 HIE     6       6.684  19.034  -1.472  0.00  0.00
ATOM     97  CD2 HIE     6       8.203  19.689  -0.138  0.00  0.00
ATOM     98  HD2 HIE     6       9.052  19.047  -0.316  0.00  0.00
ATOM     99  C   HIE     6       9.542  18.977   2.913  0.00  0.00
ATOM    100  O   HIE     6       8.689  18.157   2.622  0.00  0.00
ATOM    101  N   ASP     7      10.788  18.561   3.138  0.00  0.00
ATOM    102  H   ASP     7      11.544  19.218   3.253  0.00  0.00
ATOM    103  CA  ASP     7      11.241  17.177   2.977  0.00  0.00
ATOM    104  HA  ASP     7      10.932  16.855   1.983  0.00  0.00
ATOM    105  CB  ASP     7      12.773  17.056   3.056  0.00  0.00
ATOM    106  HB2 ASP     7      13.167  17.532   2.159  0.00  0.00
ATOM    107  HB3 ASP     7      13.056  17.583   3.967  0.00  0.00
ATOM    108  CG  ASP     7      13.197  15.603   3.219  0.00  0.00
ATOM    109  OD1 ASP     7      13.842  15.282   4.219  0.00  0.00
ATOM    110  OD2 ASP     7      12.775  14.817   2.332  0.00  0.00
ATOM    111  C   ASP     7      10.643  16.432   4.182  0.00  0.00
ATOM    112  O   ASP     7       9.951  15.476   3.959  0.00  0.00
ATOM    113  N   SER     8      10.808  17.008   5.394  0.00  0.00
ATOM    114  H   SER     8      11.338  17.865   5.472  0.00  0.00
ATOM    115  CA  SER     8      10.172  16.468   6.661  0.00  0.00
ATOM    116  HA  SER     8      10.577  15.471   6.843  0.00  0.00
ATOM    117  CB  SER     8      10.536  17.428   7.872  0.00  0.00
ATOM    118  HB2 SER     8      10.304  18.424   7.492  0.00  0.00
ATOM    119  HB3 SER     8       9.788  17.284   8.652  0.00  0.00
ATOM    120  OG  SER     8      11.794  17.167   8.387  0.00  0.00
ATOM    121  HG  SER     8      12.487  17.210   7.723  0.00  0.00
ATOM    122  C   SER     8       8.640  16.356   6.504  0.00  0.00
ATOM    123  O   SER     8       8.050  15.336   6.853  0.00  0.00
ATOM    124  N   GLY     9       8.049  17.421   6.001  0.00  0.00
ATOM    125  H   GLY     9       8.718  18.175   5.916  0.00  0.00
ATOM    126  CA  GLY     9       6.642  17.754   5.631  0.00  0.00
ATOM    127  HA2 GLY     9       6.058  17.815   6.551  0.00  0.00
ATOM    128  HA3 GLY     9       6.601  18.688   5.071  0.00  0.00
ATOM    129  C   GLY     9       6.025  16.731   4.686  0.00  0.00
ATOM    130  O   GLY     9       4.802  16.444   4.745  0.00  0.00
ATOM    131  N   TYR    10       6.812  16.187   3.778  0.00  0.00
ATOM    132  H   TYR    10       7.735  16.595   3.753  0.00  0.00
ATOM    133  CA  TYR    10       6.453  15.152   2.825  0.00  0.00
ATOM    134  HA  TYR    10       5.376  15.161   2.655  0.00  0.00
ATOM    135  CB  TYR    10       7.083  15.554   1.447  0.00  0.00
ATOM    136  HB2 TYR    10       7.059  16.642   1.388  0.00  0.00
ATOM    137  HB3 TYR    10       8.144  15.307   1.395  0.00  0.00
ATOM    138  CG  TYR    10       6.494  15.026   0.110  0.00  0.00
ATOM    139  CD1 TYR    10       5.409  15.691  -0.474  0.00  0.00
ATOM    140  HD1 TYR    10       5.129  16.668  -0.111  0.00  0.00
ATOM    141  CE1 TYR    10       4.720  15.145  -1.581  0.00  0.00
ATOM    142  HE1 TYR    10       3.868  15.686  -1.966  0.00  0.00
ATOM    143  CZ  TYR    10       5.176  13.889  -2.057  0.00  0.00
ATOM    144  OH  TYR    10       4.562  13.250  -3.081  0.00  0.00
ATOM    145  HH  TYR    10       3.675  13.586  -3.234  0.00  0.00
ATOM    146  CE2 TYR    10       6.131  13.154  -1.384  0.00  0.00
ATOM    147  HE2 TYR    10       6.385  12.171  -1.755  0.00  0.00
ATOM    148  CD2 TYR    10       6.894  13.742  -0.371  0.00  0.00
ATOM    149  HD2 TYR    10       7.694  13.229   0.143  0.00  0.00
ATOM    150  C   TYR    10       6.896  13.652   3.230  0.00  0.00
ATOM    151  O   TYR    10       6.507  12.677   2.588  0.00  0.00
ATOM    152  N   GLU    11       7.666  13.481   4.346  0.00  0.00
ATOM    153  H   GLU    11       8.023  14.347   4.724  0.00  0.00
ATOM    154  CA  GLU    11       8.263  12.160   4.775  0.00  0.00
ATOM    155  HA  GLU    11       8.879  11.771   3.964  0.00  0.00
ATOM    156  CB  GLU    11       9.243  12.438   5.916  0.00  0.00
ATOM    157  HB2 GLU    11       9.927  13.196   5.534  0.00  0.00
ATOM    158  HB3 GLU    11       8.754  12.760   6.836  0.00  0.00
ATOM    159  CG  GLU    11       9.954  11.078   6.210  0.00  0.00
ATOM    160  HG2 GLU    11       9.303  10.350   6.696  0.00  0.00
ATOM    161  HG3 GLU    11      10.451  10.667   5.332  0.00  0.00
ATOM    162  CD  GLU    11      10.979  11.350   7.230  0.00  0.00
ATOM    163  OE1 GLU    11      10.850  11.035   8.434  0.00  0.00
ATOM    164  OE2 GLU    11      12.014  11.965   6.893  0.00  0.00
ATOM    165  C   GLU    11       7.187  11.039   5.121  0.00  0.00
ATOM    166  O   GLU    11       7.326   9.944   4.581  0.00  0.00
ATOM    167  N   VAL    12       6.206  11.245   5.997  0.00  0.00
ATOM    168  H   VAL    12       6.079  12.187   6.343  0.00  0.00
ATOM    169  CA  VAL    12       5.245  10.246   6.438  0.00  0.00
ATOM    170  HA  VAL    12       5.839   9.337   6.540  0.00  0.00
ATOM    171  CB  VAL    12       4.648  10.506   7.837  0.00  0.00
ATOM    172  HB  VAL    12       4.338  11.550   7.806  0.00  0.00
ATOM    173  CG1 VAL    12       3.355   9.625   8.160  0.00  0.00
ATOM    174 1HG1 VAL    12       2.750  10.075   8.948  0.00  0.00
ATOM    175 2HG1 VAL    12       2.730   9.638   7.267  0.00  0.00
ATOM    176 3HG1 VAL    12       3.552   8.563   8.309  0.00  0.00
ATOM    177  CG2 VAL    12       5.742  10.283   8.920  0.00  0.00
ATOM    178 1HG2 VAL    12       6.173   9.285   8.836  0.00  0.00
ATOM    179 2HG2 VAL    12       6.537  11.015   8.774  0.00  0.00
ATOM    180 3HG2 VAL    12       5.176  10.532   9.818  0.00  0.00
ATOM    181  C   VAL    12       4.236  10.063   5.309  0.00  0.00
ATOM    182  O   VAL    12       3.768   8.939   5.087  0.00  0.00
ATOM    183  N   HIE    13       3.932  11.068   4.491  0.00  0.00
ATOM    184  H   HIE    13       4.226  12.002   4.740  0.00  0.00
ATOM    185  CA  HIE    13       3.110  10.892   3.266  0.00  0.00
ATOM    186  HA  HIE    13       2.161  10.379   3.415  0.00  0.00
ATOM    187  CB  HIE    13       2.703  12.275   2.704  0.00  0.00
ATOM    188  HB2 HIE    13       1.975  12.742   3.367  0.00  0.00
ATOM    189  HB3 HIE    13       3.680  12.757   2.654  0.00  0.00
ATOM    190  CG  HIE    13       2.098  12.309   1.340  0.00  0.00
ATOM    191  ND1 HIE    13       0.875  11.620   0.967  0.00  0.00
ATOM    192  CE1 HIE    13       0.658  12.101  -0.269  0.00  0.00
ATOM    193  HE1 HIE    13      -0.181  11.804  -0.879  0.00  0.00
ATOM    194  NE2 HIE    13       1.706  12.890  -0.664  0.00  0.00
ATOM    195  HE2 HIE    13       1.787  13.262  -1.600  0.00  0.00
ATOM    196  CD2 HIE    13       2.584  13.065   0.336  0.00  0.00
ATOM    197  HD2 HIE    13       3.500  13.615   0.182  0.00  0.00
ATOM    198  C   HIE    13       3.835   9.994   2.246  0.00  0.00
ATOM    199  O   HIE    13       3.281   8.967   1.808  0.00  0.00
ATOM    200  N   HIE    14       5.107  10.104   2.018  0.00  0.00
ATOM    201  H   HIE    14       5.525  10.978   2.309  0.00  0.00
ATOM    202  CA  HIE    14       5.920   9.151   1.185  0.00  0.00
ATOM    203  HA  HIE    14       5.372   9.054   0.248  0.00  0.00
ATOM    204  CB  HIE    14       7.367   9.782   0.908  0.00  0.00
ATOM    205  HB2 HIE    14       7.296  10.650   0.253  0.00  0.00
ATOM    206  HB3 HIE    14       7.756  10.273   1.799  0.00  0.00
ATOM    207  CG  HIE    14       8.450   8.890   0.332  0.00  0.00
ATOM    208  ND1 HIE    14       8.516   8.603  -1.051  0.00  0.00
ATOM    209  CE1 HIE    14       9.533   7.758  -1.179  0.00  0.00
ATOM    210  HE1 HIE    14       9.927   7.338  -2.092  0.00  0.00
ATOM    211  NE2 HIE    14      10.119   7.628  -0.014  0.00  0.00
ATOM    212  HE2 HIE    14      10.897   7.006   0.153  0.00  0.00
ATOM    213  CD2 HIE    14       9.488   8.317   0.939  0.00  0.00
ATOM    214  HD2 HIE    14       9.686   8.411   1.995  0.00  0.00
ATOM    215  C   HIE    14       5.934   7.769   1.783  0.00  0.00
ATOM    216  O   HIE    14       5.990   6.787   1.013  0.00  0.00
ATOM    217  N   GLN    15       5.877   7.737   3.128  0.00  0.00
ATOM    218  H   GLN    15       5.821   8.629   3.599  0.00  0.00
ATOM    219  CA  GLN    15       5.921   6.526   3.914  0.00  0.00
ATOM    220  HA  GLN    15       6.721   5.946   3.455  0.00  0.00
ATOM    221  CB  GLN    15       6.122   6.814   5.419  0.00  0.00
ATOM    222  HB2 GLN    15       6.927   7.532   5.568  0.00  0.00
ATOM    223  HB3 GLN    15       5.315   7.406   5.850  0.00  0.00
ATOM    224  CG  GLN    15       6.478   5.578   6.261  0.00  0.00
ATOM    225  HG2 GLN    15       5.795   4.772   5.990  0.00  0.00
ATOM    226  HG3 GLN    15       7.481   5.253   5.987  0.00  0.00
ATOM    227  CD  GLN    15       6.343   5.847   7.767  0.00  0.00
ATOM    228  OE1 GLN    15       5.219   5.778   8.328  0.00  0.00
ATOM    229  NE2 GLN    15       7.302   6.241   8.554  0.00  0.00
ATOM    230 1HE2 GLN    15       7.039   6.510   9.491  0.00  0.00
ATOM    231 2HE2 GLN    15       8.203   6.536   8.204  0.00  0.00
ATOM    232  C   GLN    15       4.644   5.675   3.737  0.00  0.00
ATOM    233  O   GLN    15       4.708   4.506   3.404  0.00  0.00
ATOM    234  N   LYS    16       3.484   6.378   3.804  0.00  0.00
ATOM    235  H   LYS    16       3.517   7.341   4.107  0.00  0.00
ATOM    236  CA  LYS    16       2.280   5.803   3.342  0.00  0.00
ATOM    237  HA  LYS    16       2.259   4.866   3.899  0.00  0.00
ATOM    238  CB  LYS    16       1.027   6.617   3.872  0.00  0.00
ATOM    239  HB2 LYS    16       1.234   7.685   3.829  0.00  0.00
ATOM    240  HB3 LYS    16       0.192   6.378   3.212  0.00  0.00
ATOM    241  CG  LYS    16       0.688   6.359   5.345  0.00  0.00
ATOM    242  HG2 LYS    16       0.434   5.310   5.499  0.00  0.00
ATOM    243  HG3 LYS    16       1.536   6.638   5.970  0.00  0.00
ATOM    244  CD  LYS    16      -0.533   7.183   5.762  0.00  0.00
ATOM    245  HD2 LYS    16      -0.372   8.240   5.550  0.00  0.00
ATOM    246  HD3 LYS    16      -1.444   6.820   5.287  0.00  0.00
ATOM    247  CE  LYS    16      -0.833   6.871   7.253  0.00  0.00
ATOM    248  HE2 LYS    16      -1.826   7.213   7.543  0.00  0.00
ATOM    249  HE3 LYS    16      -0.777   5.784   7.330  0.00  0.00
ATOM    250  NZ  LYS    16       0.185   7.504   8.126  0.00  0.00
ATOM    251  HZ1 LYS    16       1.072   7.081   7.890  0.00  0.00
ATOM    252  HZ2 LYS    16       0.126   8.493   7.926  0.00  0.00
ATOM    253  HZ3 LYS    16      -0.060   7.298   9.083  0.00  0.00
ATOM    254  C   LYS    16       2.255   5.415   1.857  0.00  0.00
ATOM    255  O   LYS    16       1.768   4.302   1.596  0.00  0.00
ATOM    256  N   LEU    17       2.566   6.332   0.891  0.00  0.00
ATOM    257  H   LEU    17       2.834   7.260   1.188  0.00  0.00
ATOM    258  CA  LEU    17       2.665   6.052  -0.563  0.00  0.00
ATOM    259  HA  LEU    17       1.666   5.840  -0.947  0.00  0.00
ATOM    260  CB  LEU    17       3.247   7.280  -1.311  0.00  0.00
ATOM    261  HB2 LEU    17       4.230   7.617  -0.985  0.00  0.00
ATOM    262  HB3 LEU    17       3.535   7.043  -2.336  0.00  0.00
ATOM    263  CG  LEU    17       2.322   8.486  -1.510  0.00  0.00
ATOM    264  HG  LEU    17       1.832   8.736  -0.569  0.00  0.00
ATOM    265  CD1 LEU    17       3.112   9.587  -2.116  0.00  0.00
ATOM    266 1HD1 LEU    17       2.618  10.510  -2.419  0.00  0.00
ATOM    267 2HD1 LEU    17       4.014   9.844  -1.561  0.00  0.00
ATOM    268 3HD1 LEU    17       3.486   9.167  -3.051  0.00  0.00
ATOM    269  CD2 LEU    17       1.119   8.183  -2.516  0.00  0.00
ATOM    270 1HD2 LEU    17       0.496   9.052  -2.727  0.00  0.00
ATOM    271 2HD2 LEU    17       1.579   7.818  -3.433  0.00  0.00
ATOM    272 3HD2 LEU    17       0.553   7.381  -2.041  0.00  0.00
ATOM    273  C   LEU    17       3.457   4.822  -0.792  0.00  0.00
ATOM    274  O   LEU    17       2.873   3.879  -1.261  0.00  0.00
ATOM    275  N   VAL    18       4.674   4.733  -0.412  0.00  0.00
ATOM    276  H   VAL    18       5.147   5.583  -0.139  0.00  0.00
ATOM    277  CA  VAL    18       5.499   3.595  -0.494  0.00  0.00
ATOM    278  HA  VAL    18       5.524   3.493  -1.579  0.00  0.00
ATOM    279  CB  VAL    18       6.821   3.860   0.072  0.00  0.00
ATOM    280  HB  VAL    18       6.655   4.239   1.081  0.00  0.00
ATOM    281  CG1 VAL    18       7.750   2.669   0.297  0.00  0.00
ATOM    282 1HG1 VAL    18       7.273   2.045   1.052  0.00  0.00
ATOM    283 2HG1 VAL    18       8.084   2.123  -0.584  0.00  0.00
ATOM    284 3HG1 VAL    18       8.649   3.033   0.794  0.00  0.00
ATOM    285  CG2 VAL    18       7.629   4.805  -0.776  0.00  0.00
ATOM    286 1HG2 VAL    18       8.522   4.349  -1.203  0.00  0.00
ATOM    287 2HG2 VAL    18       7.001   5.457  -1.383  0.00  0.00
ATOM    288 3HG2 VAL    18       7.997   5.453   0.019  0.00  0.00
ATOM    289  C   VAL    18       4.854   2.320   0.120  0.00  0.00
ATOM    290  O   VAL    18       5.084   1.224  -0.427  0.00  0.00
ATOM    291  N   PHE    19       3.954   2.410   1.161  0.00  0.00
ATOM    292  H   PHE    19       3.708   3.271   1.625  0.00  0.00
ATOM    293  CA  PHE    19       3.215   1.269   1.734  0.00  0.00
ATOM    294  HA  PHE    19       3.929   0.451   1.834  0.00  0.00
ATOM    295  CB  PHE    19       2.738   1.570   3.147  0.00  0.00
ATOM    296  HB2 PHE    19       3.522   2.082   3.705  0.00  0.00
ATOM    297  HB3 PHE    19       1.893   2.259   3.158  0.00  0.00
ATOM    298  CG  PHE    19       2.247   0.372   3.882  0.00  0.00
ATOM    299  CD1 PHE    19       3.192  -0.626   4.271  0.00  0.00
ATOM    300  HD1 PHE    19       4.257  -0.469   4.176  0.00  0.00
ATOM    301  CE1 PHE    19       2.821  -1.791   4.903  0.00  0.00
ATOM    302  HE1 PHE    19       3.535  -2.554   5.172  0.00  0.00
ATOM    303  CZ  PHE    19       1.479  -1.998   5.202  0.00  0.00
ATOM    304  HZ  PHE    19       1.151  -2.826   5.814  0.00  0.00
ATOM    305  CE2 PHE    19       0.548  -1.061   4.799  0.00  0.00
ATOM    306  HE2 PHE    19      -0.490  -1.151   5.084  0.00  0.00
ATOM    307  CD2 PHE    19       0.945   0.177   4.249  0.00  0.00
ATOM    308  HD2 PHE    19       0.168   0.910   4.095  0.00  0.00
ATOM    309  C   PHE    19       2.096   0.831   0.759  0.00  0.00
ATOM    310  O   PHE    19       1.972  -0.377   0.622  0.00  0.00
ATOM    311  N   PHE    20       1.354   1.753   0.121  0.00  0.00
ATOM    312  H   PHE    20       1.637   2.695   0.355  0.00  0.00
ATOM    313  CA  PHE    20       0.350   1.443  -0.907  0.00  0.00
ATOM    314  HA  PHE    20      -0.350   0.771  -0.413  0.00  0.00
ATOM    315  CB  PHE    20      -0.460   2.700  -1.270  0.00  0.00
ATOM    316  HB2 PHE    20       0.075   3.292  -2.013  0.00  0.00
ATOM    317  HB3 PHE    20      -1.269   2.293  -1.877  0.00  0.00
ATOM    318  CG  PHE    20      -0.936   3.633  -0.184  0.00  0.00
ATOM    319  CD1 PHE    20      -1.243   4.975  -0.416  0.00  0.00
ATOM    320  HD1 PHE    20      -0.791   5.444  -1.278  0.00  0.00
ATOM    321  CE1 PHE    20      -1.743   5.817   0.539  0.00  0.00
ATOM    322  HE1 PHE    20      -1.780   6.889   0.412  0.00  0.00
ATOM    323  CZ  PHE    20      -2.156   5.231   1.715  0.00  0.00
ATOM    324  HZ  PHE    20      -2.796   5.777   2.393  0.00  0.00
ATOM    325  CE2 PHE    20      -1.951   3.892   2.073  0.00  0.00
ATOM    326  HE2 PHE    20      -2.103   3.531   3.079  0.00  0.00
ATOM    327  CD2 PHE    20      -1.288   3.102   1.105  0.00  0.00
ATOM    328  HD2 PHE    20      -1.099   2.063   1.332  0.00  0.00
ATOM    329  C   PHE    20       0.974   0.703  -2.114  0.00  0.00
ATOM    330  O   PHE    20       0.352  -0.097  -2.687  0.00  0.00
ATOM    331  N   ALA    21       2.234   1.053  -2.403  0.00  0.00
ATOM    332  H   ALA    21       2.562   1.924  -2.009  0.00  0.00
ATOM    333  CA  ALA    21       3.040   0.396  -3.417  0.00  0.00
ATOM    334  HA  ALA    21       2.434   0.139  -4.285  0.00  0.00
ATOM    335  CB  ALA    21       4.210   1.290  -3.909  0.00  0.00
ATOM    336  HB1 ALA    21       4.591   1.869  -3.067  0.00  0.00
ATOM    337  HB2 ALA    21       4.984   0.734  -4.439  0.00  0.00
ATOM    338  HB3 ALA    21       3.603   1.906  -4.573  0.00  0.00
ATOM    339  C   ALA    21       3.498  -1.008  -2.870  0.00  0.00
ATOM    340  O   ALA    21       3.930  -1.865  -3.646  0.00  0.00
ATOM    341  N   GLU    22       3.480  -1.357  -1.545  0.00  0.00
ATOM    342  H   GLU    22       3.203  -0.664  -0.864  0.00  0.00
ATOM    343  CA  GLU    22       3.700  -2.746  -1.016  0.00  0.00
ATOM    344  HA  GLU    22       4.172  -3.479  -1.670  0.00  0.00
ATOM    345  CB  GLU    22       4.554  -2.699   0.209  0.00  0.00
ATOM    346  HB2 GLU    22       5.480  -2.196  -0.071  0.00  0.00
ATOM    347  HB3 GLU    22       3.928  -2.144   0.909  0.00  0.00
ATOM    348  CG  GLU    22       5.034  -3.922   0.909  0.00  0.00
ATOM    349  HG2 GLU    22       5.355  -3.570   1.890  0.00  0.00
ATOM    350  HG3 GLU    22       4.168  -4.580   0.986  0.00  0.00
ATOM    351  CD  GLU    22       6.155  -4.725   0.271  0.00  0.00
ATOM    352  OE1 GLU    22       6.691  -4.247  -0.747  0.00  0.00
ATOM    353  OE2 GLU    22       6.385  -5.900   0.624  0.00  0.00
ATOM    354  C   GLU    22       2.397  -3.558  -0.781  0.00  0.00
ATOM    355  O   GLU    22       2.440  -4.788  -0.892  0.00  0.00
ATOM    356  N   ASP    23       1.180  -2.898  -0.771  0.00  0.00
ATOM    357  H   ASP    23       1.259  -1.895  -0.671  0.00  0.00
ATOM    358  CA  ASP    23      -0.156  -3.474  -0.597  0.00  0.00
ATOM    359  HA  ASP    23      -0.049  -4.312   0.090  0.00  0.00
ATOM    360  CB  ASP    23      -1.004  -2.523   0.264  0.00  0.00
ATOM    361  HB2 ASP    23      -0.476  -2.418   1.211  0.00  0.00
ATOM    362  HB3 ASP    23      -1.085  -1.557  -0.235  0.00  0.00
ATOM    363  CG  ASP    23      -2.361  -3.136   0.514  0.00  0.00
ATOM    364  OD1 ASP    23      -2.568  -3.987   1.443  0.00  0.00
ATOM    365  OD2 ASP    23      -3.341  -2.712  -0.144  0.00  0.00
ATOM    366  C   ASP    23      -0.872  -3.863  -1.934  0.00  0.00
ATOM    367  O   ASP    23      -1.683  -4.740  -1.996  0.00  0.00
ATOM    368  N   VAL    24      -0.441  -3.245  -3.089  0.00  0.00
ATOM    369  H   VAL    24       0.267  -2.525  -3.090  0.00  0.00
ATOM    370  CA  VAL    24      -0.928  -3.628  -4.398  0.00  0.00
ATOM    371  HA  VAL    24      -1.981  -3.894  -4.321  0.00  0.00
ATOM    372  CB  VAL    24      -0.749  -2.592  -5.535  0.00  0.00
ATOM    373  HB  VAL    24      -1.026  -2.965  -6.520  0.00  0.00
ATOM    374  CG1 VAL    24      -1.809  -1.431  -5.319  0.00  0.00
ATOM    375 1HG1 VAL    24      -1.800  -0.812  -6.216  0.00  0.00
ATOM    376 2HG1 VAL    24      -2.838  -1.776  -5.211  0.00  0.00
ATOM    377 3HG1 VAL    24      -1.715  -0.871  -4.390  0.00  0.00
ATOM    378  CG2 VAL    24       0.727  -2.086  -5.722  0.00  0.00
ATOM    379 1HG2 VAL    24       0.863  -1.591  -4.760  0.00  0.00
ATOM    380 2HG2 VAL    24       1.318  -3.001  -5.752  0.00  0.00
ATOM    381 3HG2 VAL    24       0.989  -1.479  -6.588  0.00  0.00
ATOM    382  C   VAL    24      -0.240  -4.971  -4.731  0.00  0.00
ATOM    383  O   VAL    24       1.015  -5.153  -4.670  0.00  0.00
ATOM    384  N   GLY    25      -0.998  -6.033  -5.174  0.00  0.00
ATOM    385  H   GLY    25      -1.974  -5.849  -5.358  0.00  0.00
ATOM    386  CA  GLY    25      -0.511  -7.393  -5.402  0.00  0.00
ATOM    387  HA2 GLY    25      -1.002  -7.842  -6.265  0.00  0.00
ATOM    388  HA3 GLY    25       0.567  -7.363  -5.558  0.00  0.00
ATOM    389  C   GLY    25      -0.777  -8.406  -4.228  0.00  0.00
ATOM    390  O   GLY    25      -0.604  -9.554  -4.502  0.00  0.00
ATOM    391  N   SER    26      -1.313  -7.955  -3.127  0.00  0.00
ATOM    392  H   SER    26      -1.790  -7.069  -3.226  0.00  0.00
ATOM    393  CA  SER    26      -1.611  -8.751  -1.971  0.00  0.00
ATOM    394  HA  SER    26      -0.791  -9.369  -1.603  0.00  0.00
ATOM    395  CB  SER    26      -1.973  -7.810  -0.797  0.00  0.00
ATOM    396  HB2 SER    26      -2.355  -8.416   0.023  0.00  0.00
ATOM    397  HB3 SER    26      -0.998  -7.427  -0.493  0.00  0.00
ATOM    398  OG  SER    26      -2.865  -6.793  -1.052  0.00  0.00
ATOM    399  HG  SER    26      -2.394  -5.990  -1.291  0.00  0.00
ATOM    400  C   SER    26      -2.837  -9.666  -2.037  0.00  0.00
ATOM    401  O   SER    26      -2.915 -10.566  -1.204  0.00  0.00
ATOM    402  N   ASN    27      -3.820  -9.313  -2.856  0.00  0.00
ATOM    403  H   ASN    27      -3.631  -8.648  -3.592  0.00  0.00
ATOM    404  CA  ASN    27      -5.188  -9.910  -2.834  0.00  0.00
ATOM    405  HA  ASN    27      -5.468  -9.949  -1.781  0.00  0.00
ATOM    406  CB  ASN    27      -6.200  -8.993  -3.567  0.00  0.00
ATOM    407  HB2 ASN    27      -5.737  -8.594  -4.469  0.00  0.00
ATOM    408  HB3 ASN    27      -7.026  -9.574  -3.977  0.00  0.00
ATOM    409  CG  ASN    27      -6.716  -7.825  -2.681  0.00  0.00
ATOM    410  OD1 ASN    27      -7.602  -7.957  -1.896  0.00  0.00
ATOM    411  ND2 ASN    27      -6.181  -6.631  -2.794  0.00  0.00
ATOM    412 1HD2 ASN    27      -6.225  -6.079  -1.949  0.00  0.00
ATOM    413 2HD2 ASN    27      -5.403  -6.465  -3.416  0.00  0.00
ATOM    414  C   ASN    27      -5.146 -11.368  -3.199  0.00  0.00
ATOM    415  O   ASN    27      -6.043 -12.029  -2.698  0.00  0.00
ATOM    416  N   LYS    28      -4.126 -11.966  -3.879  0.00  0.00
ATOM    417  H   LYS    28      -3.326 -11.403  -4.132  0.00  0.00
ATOM    418  CA  LYS    28      -4.011 -13.420  -4.272  0.00  0.00
ATOM    419  HA  LYS    28      -4.916 -13.792  -4.750  0.00  0.00
ATOM    420  CB  LYS    28      -2.831 -13.617  -5.229  0.00  0.00
ATOM    421  HB2 LYS    28      -3.057 -13.158  -6.193  0.00  0.00
ATOM    422  HB3 LYS    28      -1.982 -12.997  -4.941  0.00  0.00
ATOM    423  CG  LYS    28      -2.457 -15.138  -5.330  0.00  0.00
ATOM    424  HG2 LYS    28      -1.981 -15.470  -4.407  0.00  0.00
ATOM    425  HG3 LYS    28      -3.352 -15.734  -5.503  0.00  0.00
ATOM    426  CD  LYS    28      -1.449 -15.491  -6.488  0.00  0.00
ATOM    427  HD2 LYS    28      -1.809 -14.903  -7.333  0.00  0.00
ATOM    428  HD3 LYS    28      -0.457 -15.165  -6.172  0.00  0.00
ATOM    429  CE  LYS    28      -1.495 -16.899  -6.830  0.00  0.00
ATOM    430  HE2 LYS    28      -1.197 -17.516  -5.983  0.00  0.00
ATOM    431  HE3 LYS    28      -2.539 -17.150  -7.024  0.00  0.00
ATOM    432  NZ  LYS    28      -0.717 -17.341  -7.932  0.00  0.00
ATOM    433  HZ1 LYS    28      -0.816 -16.674  -8.684  0.00  0.00
ATOM    434  HZ2 LYS    28       0.265 -17.316  -7.703  0.00  0.00
ATOM    435  HZ3 LYS    28      -0.816 -18.312  -8.194  0.00  0.00
ATOM    436  C   LYS    28      -3.885 -14.240  -2.962  0.00  0.00
ATOM    437  O   LYS    28      -4.716 -15.134  -2.752  0.00  0.00
ATOM    438  N   GLY    29      -3.160 -13.760  -1.965  0.00  0.00
ATOM    439  H   GLY    29      -2.463 -13.070  -2.209  0.00  0.00
ATOM    440  CA  GLY    29      -3.154 -14.221  -0.526  0.00  0.00
ATOM    441  HA2 GLY    29      -3.123 -15.308  -0.589  0.00  0.00
ATOM    442  HA3 GLY    29      -2.280 -13.897   0.040  0.00  0.00
ATOM    443  C   GLY    29      -4.378 -13.689   0.146  0.00  0.00
ATOM    444  O   GLY    29      -5.110 -14.493   0.731  0.00  0.00
ATOM    445  N   ALA    30      -4.612 -12.357   0.155  0.00  0.00
ATOM    446  H   ALA    30      -3.933 -11.791  -0.335  0.00  0.00
ATOM    447  CA  ALA    30      -5.617 -11.770   1.111  0.00  0.00
ATOM    448  HA  ALA    30      -5.308 -12.141   2.089  0.00  0.00
ATOM    449  CB  ALA    30      -5.242 -10.269   1.140  0.00  0.00
ATOM    450  HB1 ALA    30      -4.174 -10.091   1.024  0.00  0.00
ATOM    451  HB2 ALA    30      -5.708  -9.755   0.299  0.00  0.00
ATOM    452  HB3 ALA    30      -5.606  -9.739   2.020  0.00  0.00
ATOM    453  C   ALA    30      -7.071 -12.160   1.097  0.00  0.00
ATOM    454  O   ALA    30      -7.789 -11.907   2.067  0.00  0.00
ATOM    455  N   ILE    31      -7.490 -12.796   0.001  0.00  0.00
ATOM    456  H   ILE    31      -6.872 -12.858  -0.794  0.00  0.00
ATOM    457  CA  ILE    31      -8.796 -13.453  -0.271  0.00  0.00
ATOM    458  HA  ILE    31      -9.596 -12.899   0.218  0.00  0.00
ATOM    459  CB  ILE    31      -9.190 -13.349  -1.754  0.00  0.00
ATOM    460  HB  ILE    31     -10.192 -13.772  -1.840  0.00  0.00
ATOM    461  CG2 ILE    31      -9.465 -11.899  -2.135  0.00  0.00
ATOM    462 1HG2 ILE    31     -10.160 -11.412  -1.451  0.00  0.00
ATOM    463 2HG2 ILE    31      -8.603 -11.232  -2.155  0.00  0.00
ATOM    464 3HG2 ILE    31     -10.035 -11.804  -3.060  0.00  0.00
ATOM    465  CG1 ILE    31      -8.286 -14.056  -2.782  0.00  0.00
ATOM    466 2HG1 ILE    31      -8.166 -13.571  -3.750  0.00  0.00
ATOM    467 3HG1 ILE    31      -7.272 -14.201  -2.408  0.00  0.00
ATOM    468  CD1 ILE    31      -8.749 -15.477  -3.115  0.00  0.00
ATOM    469 1HD1 ILE    31      -7.876 -15.901  -3.611  0.00  0.00
ATOM    470 2HD1 ILE    31      -8.899 -16.110  -2.241  0.00  0.00
ATOM    471 3HD1 ILE    31      -9.681 -15.419  -3.679  0.00  0.00
ATOM    472  C   ILE    31      -8.946 -14.946   0.091  0.00  0.00
ATOM    473  O   ILE    31     -10.056 -15.429   0.097  0.00  0.00
ATOM    474  N   ILE    32      -7.853 -15.664   0.414  0.00  0.00
ATOM    475  H   ILE    32      -6.950 -15.225   0.527  0.00  0.00
ATOM    476  CA  ILE    32      -7.898 -17.151   0.730  0.00  0.00
ATOM    477  HA  ILE    32      -8.589 -17.606   0.022  0.00  0.00
ATOM    478  CB  ILE    32      -6.473 -17.802   0.793  0.00  0.00
ATOM    479  HB  ILE    32      -5.952 -17.279   1.595  0.00  0.00
ATOM    480  CG2 ILE    32      -6.556 -19.285   1.085  0.00  0.00
ATOM    481 1HG2 ILE    32      -5.558 -19.707   1.199  0.00  0.00
ATOM    482 2HG2 ILE    32      -7.057 -19.479   2.034  0.00  0.00
ATOM    483 3HG2 ILE    32      -7.078 -19.810   0.287  0.00  0.00
ATOM    484  CG1 ILE    32      -5.848 -17.569  -0.577  0.00  0.00
ATOM    485 2HG1 ILE    32      -6.449 -18.010  -1.375  0.00  0.00
ATOM    486 3HG1 ILE    32      -5.788 -16.494  -0.740  0.00  0.00
ATOM    487  CD1 ILE    32      -4.405 -18.122  -0.778  0.00  0.00
ATOM    488 1HD1 ILE    32      -3.952 -17.706  -1.678  0.00  0.00
ATOM    489 2HD1 ILE    32      -3.691 -17.862   0.003  0.00  0.00
ATOM    490 3HD1 ILE    32      -4.497 -19.208  -0.776  0.00  0.00
ATOM    491  C   ILE    32      -8.640 -17.275   2.105  0.00  0.00
ATOM    492  O   ILE    32      -8.162 -16.707   3.061  0.00  0.00
ATOM    493  N   GLY    33      -9.818 -17.998   2.125  0.00  0.00
ATOM    494  H   GLY    33     -10.091 -18.445   1.263  0.00  0.00
ATOM    495  CA  GLY    33     -10.830 -18.013   3.219  0.00  0.00
ATOM    496  HA2 GLY    33     -11.068 -19.002   3.610  0.00  0.00
ATOM    497  HA3 GLY    33     -10.285 -17.557   4.046  0.00  0.00
ATOM    498  C   GLY    33     -12.125 -17.215   2.959  0.00  0.00
ATOM    499  O   GLY    33     -13.250 -17.553   3.456  0.00  0.00
ATOM    500  N   LEU    34     -12.092 -16.094   2.205  0.00  0.00
ATOM    501  H   LEU    34     -11.223 -15.850   1.753  0.00  0.00
ATOM    502  CA  LEU    34     -13.180 -15.134   1.980  0.00  0.00
ATOM    503  HA  LEU    34     -13.891 -15.263   2.795  0.00  0.00
ATOM    504  CB  LEU    34     -12.628 -13.687   1.895  0.00  0.00
ATOM    505  HB2 LEU    34     -12.102 -13.538   2.839  0.00  0.00
ATOM    506  HB3 LEU    34     -11.926 -13.674   1.062  0.00  0.00
ATOM    507  CG  LEU    34     -13.626 -12.499   1.739  0.00  0.00
ATOM    508  HG  LEU    34     -13.041 -11.611   1.977  0.00  0.00
ATOM    509  CD1 LEU    34     -14.048 -12.408   0.239  0.00  0.00
ATOM    510 1HD1 LEU    34     -14.902 -13.036  -0.012  0.00  0.00
ATOM    511 2HD1 LEU    34     -14.479 -11.420   0.074  0.00  0.00
ATOM    512 3HD1 LEU    34     -13.220 -12.626  -0.434  0.00  0.00
ATOM    513  CD2 LEU    34     -14.951 -12.708   2.481  0.00  0.00
ATOM    514 1HD2 LEU    34     -15.500 -13.545   2.050  0.00  0.00
ATOM    515 2HD2 LEU    34     -14.695 -12.843   3.533  0.00  0.00
ATOM    516 3HD2 LEU    34     -15.625 -11.854   2.424  0.00  0.00
ATOM    517  C   LEU    34     -13.815 -15.495   0.663  0.00  0.00
ATOM    518  O   LEU    34     -15.032 -15.651   0.539  0.00  0.00
ATOM    519  N   MET    35     -12.944 -15.734  -0.363  0.00  0.00
ATOM    520  H   MET    35     -11.946 -15.733  -0.205  0.00  0.00
ATOM    521  CA  MET    35     -13.481 -16.182  -1.660  0.00  0.00
ATOM    522  HA  MET    35     -14.198 -15.397  -1.903  0.00  0.00
ATOM    523  CB  MET    35     -12.403 -16.258  -2.703  0.00  0.00
ATOM    524  HB2 MET    35     -11.831 -15.333  -2.624  0.00  0.00
ATOM    525  HB3 MET    35     -11.656 -17.027  -2.506  0.00  0.00
ATOM    526  CG  MET    35     -12.925 -16.448  -4.152  0.00  0.00
ATOM    527  HG2 MET    35     -13.823 -15.890  -4.418  0.00  0.00
ATOM    528  HG3 MET    35     -12.175 -16.077  -4.849  0.00  0.00
ATOM    529  SD  MET    35     -13.208 -18.153  -4.673  0.00  0.00
ATOM    530  CE  MET    35     -13.268 -17.983  -6.460  0.00  0.00
ATOM    531  HE1 MET    35     -13.408 -18.961  -6.922  0.00  0.00
ATOM    532  HE2 MET    35     -14.109 -17.320  -6.663  0.00  0.00
ATOM    533  HE3 MET    35     -12.335 -17.626  -6.894  0.00  0.00
ATOM    534  C   MET    35     -14.179 -17.564  -1.550  0.00  0.00
ATOM    535  O   MET    35     -13.560 -18.507  -1.003  0.00  0.00
ATOM    536  N   VAL    36     -15.314 -17.724  -2.194  0.00  0.00
ATOM    537  H   VAL    36     -15.738 -16.889  -2.573  0.00  0.00
ATOM    538  CA  VAL    36     -16.095 -18.983  -2.354  0.00  0.00
ATOM    539  HA  VAL    36     -15.435 -19.817  -2.117  0.00  0.00
ATOM    540  CB  VAL    36     -17.151 -19.222  -1.241  0.00  0.00
ATOM    541  HB  VAL    36     -18.006 -18.601  -1.510  0.00  0.00
ATOM    542  CG1 VAL    36     -17.587 -20.686  -1.351  0.00  0.00
ATOM    543 1HG1 VAL    36     -18.518 -20.821  -0.799  0.00  0.00
ATOM    544 2HG1 VAL    36     -17.774 -21.067  -2.354  0.00  0.00
ATOM    545 3HG1 VAL    36     -16.810 -21.337  -0.950  0.00  0.00
ATOM    546  CG2 VAL    36     -16.610 -18.816   0.139  0.00  0.00
ATOM    547 1HG2 VAL    36     -17.301 -18.996   0.964  0.00  0.00
ATOM    548 2HG2 VAL    36     -15.720 -19.325   0.508  0.00  0.00
ATOM    549 3HG2 VAL    36     -16.394 -17.749   0.109  0.00  0.00
ATOM    550  C   VAL    36     -16.676 -19.140  -3.755  0.00  0.00
ATOM    551  O   VAL    36     -17.217 -18.211  -4.308  0.00  0.00
ATOM    552  N   GLY    37     -16.623 -20.345  -4.351  0.00  0.00
ATOM    553  H   GLY    37     -16.114 -21.063  -3.854  0.00  0.00
ATOM    554  CA  GLY    37     -17.071 -20.568  -5.732  0.00  0.00
ATOM    555  HA2 GLY    37     -18.061 -20.150  -5.909  0.00  0.00
ATOM    556  HA3 GLY    37     -16.367 -20.029  -6.366  0.00  0.00
ATOM    557  C   GLY    37     -17.143 -22.042  -6.250  0.00  0.00
ATOM    558  O   GLY    37     -16.925 -22.928  -5.425  0.00  0.00
ATOM    559  N   GLY    38     -17.322 -22.214  -7.527  0.00  0.00
ATOM    560  H   GLY    38     -17.515 -21.370  -8.045  0.00  0.00
ATOM    561  CA  GLY    38     -17.407 -23.516  -8.104  0.00  0.00
ATOM    562  HA2 GLY    38     -17.247 -23.392  -9.176  0.00  0.00
ATOM    563  HA3 GLY    38     -16.603 -24.150  -7.731  0.00  0.00
ATOM    564  C   GLY    38     -18.706 -24.206  -7.661  0.00  0.00
ATOM    565  O   GLY    38     -19.763 -23.581  -7.806  0.00  0.00
ATOM    566  N   VAL    39     -18.672 -25.480  -7.256  0.00  0.00
ATOM    567  H   VAL    39     -17.741 -25.778  -7.003  0.00  0.00
ATOM    568  CA  VAL    39     -19.855 -26.204  -6.764  0.00  0.00
ATOM    569  HA  VAL    39     -20.630 -26.219  -7.532  0.00  0.00
ATOM    570  CB  VAL    39     -19.638 -27.654  -6.437  0.00  0.00
ATOM    571  HB  VAL    39     -18.837 -27.690  -5.698  0.00  0.00
ATOM    572  CG1 VAL    39     -20.878 -28.315  -5.857  0.00  0.00
ATOM    573 1HG1 VAL    39     -21.170 -27.923  -4.882  0.00  0.00
ATOM    574 2HG1 VAL    39     -21.750 -28.243  -6.507  0.00  0.00
ATOM    575 3HG1 VAL    39     -20.786 -29.387  -5.683  0.00  0.00
ATOM    576  CG2 VAL    39     -19.159 -28.439  -7.654  0.00  0.00
ATOM    577 1HG2 VAL    39     -20.103 -28.670  -8.150  0.00  0.00
ATOM    578 2HG2 VAL    39     -18.556 -27.839  -8.335  0.00  0.00
ATOM    579 3HG2 VAL    39     -18.603 -29.302  -7.289  0.00  0.00
ATOM    580  C   VAL    39     -20.493 -25.491  -5.571  0.00  0.00
ATOM    581  O   VAL    39     -21.654 -25.279  -5.567  0.00  0.00
ATOM    582  N   VAL    40     -19.697 -25.181  -4.540  0.00  0.00
ATOM    583  H   VAL    40     -18.750 -25.526  -4.607  0.00  0.00
ATOM    584  CA  VAL    40     -20.113 -24.464  -3.342  0.00  0.00
ATOM    585  HA  VAL    40     -19.151 -24.131  -2.953  0.00  0.00
ATOM    586  CB  VAL    40     -20.950 -23.180  -3.581  0.00  0.00
ATOM    587  HB  VAL    40     -21.968 -23.429  -3.876  0.00  0.00
ATOM    588  CG1 VAL    40     -21.220 -22.363  -2.231  0.00  0.00
ATOM    589 1HG1 VAL    40     -21.965 -21.630  -2.543  0.00  0.00
ATOM    590 2HG1 VAL    40     -21.651 -23.061  -1.514  0.00  0.00
ATOM    591 3HG1 VAL    40     -20.373 -21.777  -1.871  0.00  0.00
ATOM    592  CG2 VAL    40     -20.450 -22.150  -4.497  0.00  0.00
ATOM    593 1HG2 VAL    40     -19.973 -22.596  -5.370  0.00  0.00
ATOM    594 2HG2 VAL    40     -21.274 -21.511  -4.814  0.00  0.00
ATOM    595 3HG2 VAL    40     -19.702 -21.575  -3.950  0.00  0.00
ATOM    596  C   VAL    40     -20.850 -25.335  -2.335  0.00  0.00
ATOM    597  O   VAL    40     -22.010 -25.674  -2.500  0.00  0.00
ATOM    598  N   ILE    41     -20.196 -25.747  -1.214  0.00  0.00
ATOM    599  H   ILE    41     -19.234 -25.488  -1.041  0.00  0.00
ATOM    600  CA  ILE    41     -20.887 -26.629  -0.178  0.00  0.00
ATOM    601  HA  ILE    41     -21.693 -27.252  -0.566  0.00  0.00
ATOM    602  CB  ILE    41     -19.902 -27.572   0.638  0.00  0.00
ATOM    603  HB  ILE    41     -19.214 -26.831   1.046  0.00  0.00
ATOM    604  CG2 ILE    41     -20.629 -28.426   1.782  0.00  0.00
ATOM    605 1HG2 ILE    41     -19.785 -28.880   2.302  0.00  0.00
ATOM    606 2HG2 ILE    41     -21.274 -27.802   2.401  0.00  0.00
ATOM    607 3HG2 ILE    41     -21.277 -29.203   1.378  0.00  0.00
ATOM    608  CG1 ILE    41     -19.031 -28.534  -0.264  0.00  0.00
ATOM    609 2HG1 ILE    41     -18.379 -27.942  -0.908  0.00  0.00
ATOM    610 3HG1 ILE    41     -18.372 -29.117   0.379  0.00  0.00
ATOM    611  CD1 ILE    41     -19.777 -29.561  -1.152  0.00  0.00
ATOM    612 1HD1 ILE    41     -20.621 -29.078  -1.645  0.00  0.00
ATOM    613 2HD1 ILE    41     -19.117 -29.968  -1.918  0.00  0.00
ATOM    614 3HD1 ILE    41     -20.076 -30.423  -0.556  0.00  0.00
ATOM    615  C   ILE    41     -21.434 -25.749   0.855  0.00  0.00
ATOM    616  O   ILE    41     -20.704 -24.878   1.393  0.00  0.00
ATOM    617  N   ALA    42     -22.719 -25.875   1.238  0.00  0.00
ATOM    618  H   ALA    42     -23.201 -26.697   0.907  0.00  0.00
ATOM    619  CA  ALA    42     -23.528 -24.851   1.979  0.00  0.00
ATOM    620  HA  ALA    42     -22.863 -24.529   2.781  0.00  0.00
ATOM    621  CB  ALA    42     -23.852 -23.674   1.075  0.00  0.00
ATOM    622  HB1 ALA    42     -22.914 -23.134   0.948  0.00  0.00
ATOM    623  HB2 ALA    42     -24.287 -24.095   0.168  0.00  0.00
ATOM    624  HB3 ALA    42     -24.630 -23.117   1.598  0.00  0.00
ATOM    625  C   ALA    42     -24.733 -25.497   2.596  0.00  0.00
ATOM    626  O   ALA    42     -25.215 -24.925   3.576  0.00  0.00
ATOM    627  OXT ALA    42     -25.163 -26.588   2.172  0.00  0.00
