# Supplementary material for: How Ionic Strength Affects the Conformational Behavior of Human and Rat Beta Amyloids – A Computational Study
Source: PLoS One. 2013 May 23;8(5):e62914. doi: 10.1371/journal.pone.0062914 (PMC3662769; doi:10.1371/journal.pone.0062914)
Supplement: Cluster S1 — Coordinate files. Cartesian coordinates of representative structures in pdb format are included in the file Cluster S1. Coordinates are stored in subdirectories for human amyloid with NaCl concentration of 0.00 M (cluster_human_0 M), 0.15 M (cluster_human_015) and 0.30 M (cluster_human_030 M). Rat amyloid data are stored in subdirectories: cluster_rat_0 M, cluster_rat_015 M and cluster_rat_030 M. (ZIP) [file pone.0062914.s020.zip › clusters/cluster_human_0M/ambeta_human_0M_cluster11.pdb]

ATOM      1  N   ASP     1      -3.018   0.477 -21.086  0.00  0.00
ATOM      2  H1  ASP     1      -3.267   0.192 -22.021  0.00  0.00
ATOM      3  H2  ASP     1      -2.145   0.114 -20.728  0.00  0.00
ATOM      4  H3  ASP     1      -2.944   1.482 -21.159  0.00  0.00
ATOM      5  CA  ASP     1      -4.173   0.107 -20.267  0.00  0.00
ATOM      6  HA  ASP     1      -4.033   0.488 -19.256  0.00  0.00
ATOM      7  CB  ASP     1      -5.438   0.812 -20.832  0.00  0.00
ATOM      8  HB2 ASP     1      -5.159   1.784 -21.237  0.00  0.00
ATOM      9  HB3 ASP     1      -5.697   0.209 -21.702  0.00  0.00
ATOM     10  CG  ASP     1      -6.593   0.784 -19.810  0.00  0.00
ATOM     11  OD1 ASP     1      -6.459   0.798 -18.596  0.00  0.00
ATOM     12  OD2 ASP     1      -7.747   0.715 -20.253  0.00  0.00
ATOM     13  C   ASP     1      -4.421  -1.391 -20.378  0.00  0.00
ATOM     14  O   ASP     1      -4.232  -1.997 -21.431  0.00  0.00
ATOM     15  N   ALA     2      -4.928  -2.022 -19.300  0.00  0.00
ATOM     16  H   ALA     2      -5.076  -1.459 -18.474  0.00  0.00
ATOM     17  CA  ALA     2      -4.987  -3.490 -19.130  0.00  0.00
ATOM     18  HA  ALA     2      -5.238  -3.900 -20.108  0.00  0.00
ATOM     19  CB  ALA     2      -3.582  -3.977 -18.723  0.00  0.00
ATOM     20  HB1 ALA     2      -3.580  -5.067 -18.695  0.00  0.00
ATOM     21  HB2 ALA     2      -2.913  -3.670 -19.526  0.00  0.00
ATOM     22  HB3 ALA     2      -3.353  -3.575 -17.736  0.00  0.00
ATOM     23  C   ALA     2      -6.058  -3.853 -18.171  0.00  0.00
ATOM     24  O   ALA     2      -6.062  -3.281 -17.113  0.00  0.00
ATOM     25  N   GLU     3      -6.973  -4.728 -18.597  0.00  0.00
ATOM     26  H   GLU     3      -6.947  -5.047 -19.555  0.00  0.00
ATOM     27  CA  GLU     3      -8.358  -4.852 -18.014  0.00  0.00
ATOM     28  HA  GLU     3      -8.566  -3.838 -17.670  0.00  0.00
ATOM     29  CB  GLU     3      -9.423  -5.281 -19.124  0.00  0.00
ATOM     30  HB2 GLU     3      -9.097  -4.923 -20.101  0.00  0.00
ATOM     31  HB3 GLU     3      -9.450  -6.368 -19.214  0.00  0.00
ATOM     32  CG  GLU     3     -10.870  -4.833 -18.854  0.00  0.00
ATOM     33  HG2 GLU     3     -11.435  -5.467 -19.538  0.00  0.00
ATOM     34  HG3 GLU     3     -11.191  -5.150 -17.862  0.00  0.00
ATOM     35  CD  GLU     3     -10.999  -3.346 -19.206  0.00  0.00
ATOM     36  OE1 GLU     3     -10.826  -2.984 -20.428  0.00  0.00
ATOM     37  OE2 GLU     3     -11.269  -2.559 -18.277  0.00  0.00
ATOM     38  C   GLU     3      -8.375  -5.794 -16.823  0.00  0.00
ATOM     39  O   GLU     3      -9.401  -6.354 -16.430  0.00  0.00
ATOM     40  N   PHE     4      -7.216  -6.084 -16.167  0.00  0.00
ATOM     41  H   PHE     4      -6.409  -5.518 -16.389  0.00  0.00
ATOM     42  CA  PHE     4      -7.005  -7.013 -15.123  0.00  0.00
ATOM     43  HA  PHE     4      -7.659  -7.815 -15.464  0.00  0.00
ATOM     44  CB  PHE     4      -5.468  -7.336 -15.175  0.00  0.00
ATOM     45  HB2 PHE     4      -4.993  -6.360 -15.273  0.00  0.00
ATOM     46  HB3 PHE     4      -5.073  -7.566 -14.185  0.00  0.00
ATOM     47  CG  PHE     4      -4.890  -8.288 -16.158  0.00  0.00
ATOM     48  CD1 PHE     4      -4.467  -9.557 -15.720  0.00  0.00
ATOM     49  HD1 PHE     4      -4.567  -9.872 -14.692  0.00  0.00
ATOM     50  CE1 PHE     4      -3.690 -10.302 -16.590  0.00  0.00
ATOM     51  HE1 PHE     4      -3.267 -11.264 -16.343  0.00  0.00
ATOM     52  CZ  PHE     4      -3.567  -9.928 -17.938  0.00  0.00
ATOM     53  HZ  PHE     4      -3.026 -10.501 -18.676  0.00  0.00
ATOM     54  CE2 PHE     4      -4.063  -8.686 -18.317  0.00  0.00
ATOM     55  HE2 PHE     4      -3.975  -8.394 -19.353  0.00  0.00
ATOM     56  CD2 PHE     4      -4.807  -7.882 -17.469  0.00  0.00
ATOM     57  HD2 PHE     4      -5.177  -6.923 -17.799  0.00  0.00
ATOM     58  C   PHE     4      -7.381  -6.414 -13.744  0.00  0.00
ATOM     59  O   PHE     4      -6.764  -6.779 -12.714  0.00  0.00
ATOM     60  N   ARG     5      -8.390  -5.568 -13.744  0.00  0.00
ATOM     61  H   ARG     5      -8.855  -5.414 -14.628  0.00  0.00
ATOM     62  CA  ARG     5      -8.730  -4.656 -12.601  0.00  0.00
ATOM     63  HA  ARG     5      -7.909  -3.956 -12.745  0.00  0.00
ATOM     64  CB  ARG     5     -10.023  -3.944 -12.916  0.00  0.00
ATOM     65  HB2 ARG     5     -10.769  -4.703 -12.685  0.00  0.00
ATOM     66  HB3 ARG     5     -10.008  -3.226 -12.096  0.00  0.00
ATOM     67  CG  ARG     5     -10.345  -3.219 -14.243  0.00  0.00
ATOM     68  HG2 ARG     5     -10.561  -4.023 -14.948  0.00  0.00
ATOM     69  HG3 ARG     5     -11.248  -2.608 -14.232  0.00  0.00
ATOM     70  CD  ARG     5      -9.179  -2.304 -14.807  0.00  0.00
ATOM     71  HD2 ARG     5      -9.123  -1.434 -14.151  0.00  0.00
ATOM     72  HD3 ARG     5      -8.272  -2.879 -14.620  0.00  0.00
ATOM     73  NE  ARG     5      -9.338  -1.898 -16.234  0.00  0.00
ATOM     74  HE  ARG     5     -10.255  -2.122 -16.593  0.00  0.00
ATOM     75  CZ  ARG     5      -8.571  -1.174 -16.979  0.00  0.00
ATOM     76  NH1 ARG     5      -7.406  -0.849 -16.512  0.00  0.00
ATOM     77 1HH1 ARG     5      -7.016  -1.194 -15.646  0.00  0.00
ATOM     78 2HH1 ARG     5      -6.895  -0.261 -17.154  0.00  0.00
ATOM     79  NH2 ARG     5      -9.037  -0.850 -18.175  0.00  0.00
ATOM     80 1HH2 ARG     5      -9.930  -1.244 -18.433  0.00  0.00
ATOM     81 2HH2 ARG     5      -8.539  -0.277 -18.841  0.00  0.00
ATOM     82  C   ARG     5      -8.852  -5.243 -11.215  0.00  0.00
ATOM     83  O   ARG     5      -8.610  -4.674 -10.167  0.00  0.00
ATOM     84  N   HIE     6      -9.375  -6.467 -11.168  0.00  0.00
ATOM     85  H   HIE     6      -9.553  -6.911 -12.058  0.00  0.00
ATOM     86  CA  HIE     6      -9.583  -7.421 -10.148  0.00  0.00
ATOM     87  HA  HIE     6     -10.403  -7.021  -9.553  0.00  0.00
ATOM     88  CB  HIE     6     -10.239  -8.733 -10.725  0.00  0.00
ATOM     89  HB2 HIE     6     -10.350  -9.427  -9.892  0.00  0.00
ATOM     90  HB3 HIE     6     -11.271  -8.554 -11.027  0.00  0.00
ATOM     91  CG  HIE     6      -9.441  -9.413 -11.752  0.00  0.00
ATOM     92  ND1 HIE     6      -9.020  -8.923 -12.942  0.00  0.00
ATOM     93  CE1 HIE     6      -8.337  -9.954 -13.602  0.00  0.00
ATOM     94  HE1 HIE     6      -8.052  -9.950 -14.644  0.00  0.00
ATOM     95  NE2 HIE     6      -8.194 -11.021 -12.836  0.00  0.00
ATOM     96  HE2 HIE     6      -7.475 -11.727 -12.896  0.00  0.00
ATOM     97  CD2 HIE     6      -9.010 -10.781 -11.751  0.00  0.00
ATOM     98  HD2 HIE     6      -9.213 -11.435 -10.916  0.00  0.00
ATOM     99  C   HIE     6      -8.390  -7.656  -9.308  0.00  0.00
ATOM    100  O   HIE     6      -8.551  -7.933  -8.111  0.00  0.00
ATOM    101  N   ASP     7      -7.213  -7.404  -9.879  0.00  0.00
ATOM    102  H   ASP     7      -7.238  -7.177 -10.863  0.00  0.00
ATOM    103  CA  ASP     7      -5.904  -7.637  -9.182  0.00  0.00
ATOM    104  HA  ASP     7      -6.140  -7.625  -8.118  0.00  0.00
ATOM    105  CB  ASP     7      -5.448  -9.050  -9.543  0.00  0.00
ATOM    106  HB2 ASP     7      -6.272  -9.731  -9.330  0.00  0.00
ATOM    107  HB3 ASP     7      -5.379  -9.039 -10.630  0.00  0.00
ATOM    108  CG  ASP     7      -4.160  -9.522  -8.884  0.00  0.00
ATOM    109  OD1 ASP     7      -4.027  -9.463  -7.629  0.00  0.00
ATOM    110  OD2 ASP     7      -3.286 -10.066  -9.597  0.00  0.00
ATOM    111  C   ASP     7      -4.888  -6.564  -9.500  0.00  0.00
ATOM    112  O   ASP     7      -4.224  -6.035  -8.623  0.00  0.00
ATOM    113  N   SER     8      -4.787  -6.197 -10.795  0.00  0.00
ATOM    114  H   SER     8      -5.432  -6.584 -11.469  0.00  0.00
ATOM    115  CA  SER     8      -3.801  -5.157 -11.211  0.00  0.00
ATOM    116  HA  SER     8      -2.973  -5.116 -10.503  0.00  0.00
ATOM    117  CB  SER     8      -3.270  -5.524 -12.610  0.00  0.00
ATOM    118  HB2 SER     8      -4.079  -5.516 -13.341  0.00  0.00
ATOM    119  HB3 SER     8      -2.547  -4.753 -12.882  0.00  0.00
ATOM    120  OG  SER     8      -2.581  -6.778 -12.596  0.00  0.00
ATOM    121  HG  SER     8      -2.278  -6.899 -13.498  0.00  0.00
ATOM    122  C   SER     8      -4.256  -3.693 -11.193  0.00  0.00
ATOM    123  O   SER     8      -3.421  -2.830 -11.605  0.00  0.00
ATOM    124  N   GLY     9      -5.488  -3.351 -10.762  0.00  0.00
ATOM    125  H   GLY     9      -6.120  -4.031 -10.363  0.00  0.00
ATOM    126  CA  GLY     9      -5.899  -1.963 -10.754  0.00  0.00
ATOM    127  HA2 GLY     9      -5.583  -1.405 -11.636  0.00  0.00
ATOM    128  HA3 GLY     9      -6.979  -1.971 -10.618  0.00  0.00
ATOM    129  C   GLY     9      -5.618  -1.111  -9.526  0.00  0.00
ATOM    130  O   GLY     9      -5.127  -1.496  -8.512  0.00  0.00
ATOM    131  N   TYR    10      -6.010   0.154  -9.725  0.00  0.00
ATOM    132  H   TYR    10      -6.492   0.455 -10.561  0.00  0.00
ATOM    133  CA  TYR    10      -5.655   1.233  -8.716  0.00  0.00
ATOM    134  HA  TYR    10      -4.579   1.196  -8.544  0.00  0.00
ATOM    135  CB  TYR    10      -5.997   2.676  -9.181  0.00  0.00
ATOM    136  HB2 TYR    10      -5.378   3.004 -10.016  0.00  0.00
ATOM    137  HB3 TYR    10      -7.013   2.636  -9.574  0.00  0.00
ATOM    138  CG  TYR    10      -5.839   3.808  -8.113  0.00  0.00
ATOM    139  CD1 TYR    10      -6.936   4.397  -7.414  0.00  0.00
ATOM    140  HD1 TYR    10      -7.927   4.080  -7.706  0.00  0.00
ATOM    141  CE1 TYR    10      -6.769   5.358  -6.420  0.00  0.00
ATOM    142  HE1 TYR    10      -7.664   5.795  -6.001  0.00  0.00
ATOM    143  CZ  TYR    10      -5.453   5.630  -6.007  0.00  0.00
ATOM    144  OH  TYR    10      -5.275   6.481  -4.984  0.00  0.00
ATOM    145  HH  TYR    10      -6.108   6.672  -4.548  0.00  0.00
ATOM    146  CE2 TYR    10      -4.375   5.097  -6.719  0.00  0.00
ATOM    147  HE2 TYR    10      -3.381   5.439  -6.474  0.00  0.00
ATOM    148  CD2 TYR    10      -4.552   4.209  -7.773  0.00  0.00
ATOM    149  HD2 TYR    10      -3.699   3.887  -8.352  0.00  0.00
ATOM    150  C   TYR    10      -6.298   0.925  -7.387  0.00  0.00
ATOM    151  O   TYR    10      -5.727   1.198  -6.346  0.00  0.00
ATOM    152  N   GLU    11      -7.558   0.424  -7.433  0.00  0.00
ATOM    153  H   GLU    11      -7.868   0.195  -8.367  0.00  0.00
ATOM    154  CA  GLU    11      -8.341   0.201  -6.228  0.00  0.00
ATOM    155  HA  GLU    11      -8.328   1.119  -5.641  0.00  0.00
ATOM    156  CB  GLU    11      -9.759  -0.178  -6.634  0.00  0.00
ATOM    157  HB2 GLU    11      -9.868  -1.091  -7.218  0.00  0.00
ATOM    158  HB3 GLU    11     -10.266  -0.522  -5.732  0.00  0.00
ATOM    159  CG  GLU    11     -10.611   0.959  -7.336  0.00  0.00
ATOM    160  HG2 GLU    11     -10.780   1.767  -6.625  0.00  0.00
ATOM    161  HG3 GLU    11      -9.955   1.380  -8.097  0.00  0.00
ATOM    162  CD  GLU    11     -11.969   0.556  -7.905  0.00  0.00
ATOM    163  OE1 GLU    11     -12.943   0.967  -7.253  0.00  0.00
ATOM    164  OE2 GLU    11     -12.121  -0.121  -8.968  0.00  0.00
ATOM    165  C   GLU    11      -7.776  -0.965  -5.345  0.00  0.00
ATOM    166  O   GLU    11      -7.597  -0.772  -4.149  0.00  0.00
ATOM    167  N   VAL    12      -7.454  -2.082  -5.965  0.00  0.00
ATOM    168  H   VAL    12      -7.551  -2.110  -6.970  0.00  0.00
ATOM    169  CA  VAL    12      -6.689  -3.110  -5.198  0.00  0.00
ATOM    170  HA  VAL    12      -7.222  -3.318  -4.270  0.00  0.00
ATOM    171  CB  VAL    12      -6.646  -4.445  -5.981  0.00  0.00
ATOM    172  HB  VAL    12      -6.404  -4.166  -7.006  0.00  0.00
ATOM    173  CG1 VAL    12      -5.622  -5.524  -5.467  0.00  0.00
ATOM    174 1HG1 VAL    12      -4.601  -5.157  -5.365  0.00  0.00
ATOM    175 2HG1 VAL    12      -5.894  -5.939  -4.497  0.00  0.00
ATOM    176 3HG1 VAL    12      -5.676  -6.352  -6.173  0.00  0.00
ATOM    177  CG2 VAL    12      -8.089  -5.085  -6.019  0.00  0.00
ATOM    178 1HG2 VAL    12      -8.506  -5.403  -5.063  0.00  0.00
ATOM    179 2HG2 VAL    12      -8.781  -4.568  -6.683  0.00  0.00
ATOM    180 3HG2 VAL    12      -7.951  -6.066  -6.470  0.00  0.00
ATOM    181  C   VAL    12      -5.313  -2.562  -4.725  0.00  0.00
ATOM    182  O   VAL    12      -5.001  -2.878  -3.531  0.00  0.00
ATOM    183  N   HIE    13      -4.537  -1.828  -5.520  0.00  0.00
ATOM    184  H   HIE    13      -5.050  -1.561  -6.348  0.00  0.00
ATOM    185  CA  HIE    13      -3.394  -1.049  -5.038  0.00  0.00
ATOM    186  HA  HIE    13      -2.596  -1.693  -4.668  0.00  0.00
ATOM    187  CB  HIE    13      -2.778  -0.416  -6.254  0.00  0.00
ATOM    188  HB2 HIE    13      -2.298  -1.216  -6.819  0.00  0.00
ATOM    189  HB3 HIE    13      -3.567  -0.040  -6.907  0.00  0.00
ATOM    190  CG  HIE    13      -1.809   0.748  -5.874  0.00  0.00
ATOM    191  ND1 HIE    13      -0.480   0.593  -5.442  0.00  0.00
ATOM    192  CE1 HIE    13      -0.038   1.831  -5.211  0.00  0.00
ATOM    193  HE1 HIE    13       0.988   1.955  -4.899  0.00  0.00
ATOM    194  NE2 HIE    13      -1.000   2.735  -5.395  0.00  0.00
ATOM    195  HE2 HIE    13      -0.906   3.707  -5.137  0.00  0.00
ATOM    196  CD2 HIE    13      -2.120   2.048  -5.825  0.00  0.00
ATOM    197  HD2 HIE    13      -3.086   2.507  -5.980  0.00  0.00
ATOM    198  C   HIE    13      -3.682  -0.149  -3.785  0.00  0.00
ATOM    199  O   HIE    13      -2.995  -0.238  -2.775  0.00  0.00
ATOM    200  N   HIE    14      -4.733   0.633  -3.783  0.00  0.00
ATOM    201  H   HIE    14      -5.197   0.744  -4.673  0.00  0.00
ATOM    202  CA  HIE    14      -5.129   1.579  -2.711  0.00  0.00
ATOM    203  HA  HIE    14      -4.229   2.155  -2.496  0.00  0.00
ATOM    204  CB  HIE    14      -6.266   2.490  -3.252  0.00  0.00
ATOM    205  HB2 HIE    14      -5.886   3.180  -4.006  0.00  0.00
ATOM    206  HB3 HIE    14      -7.125   1.907  -3.582  0.00  0.00
ATOM    207  CG  HIE    14      -6.805   3.430  -2.187  0.00  0.00
ATOM    208  ND1 HIE    14      -7.882   3.190  -1.426  0.00  0.00
ATOM    209  CE1 HIE    14      -7.962   4.236  -0.611  0.00  0.00
ATOM    210  HE1 HIE    14      -8.736   4.439   0.115  0.00  0.00
ATOM    211  NE2 HIE    14      -6.953   5.109  -0.917  0.00  0.00
ATOM    212  HE2 HIE    14      -6.918   6.046  -0.538  0.00  0.00
ATOM    213  CD2 HIE    14      -6.216   4.600  -1.943  0.00  0.00
ATOM    214  HD2 HIE    14      -5.277   4.928  -2.365  0.00  0.00
ATOM    215  C   HIE    14      -5.531   0.843  -1.466  0.00  0.00
ATOM    216  O   HIE    14      -5.184   1.231  -0.381  0.00  0.00
ATOM    217  N   GLN    15      -6.259  -0.258  -1.676  0.00  0.00
ATOM    218  H   GLN    15      -6.497  -0.401  -2.646  0.00  0.00
ATOM    219  CA  GLN    15      -6.626  -1.241  -0.557  0.00  0.00
ATOM    220  HA  GLN    15      -7.279  -0.827   0.211  0.00  0.00
ATOM    221  CB  GLN    15      -7.410  -2.389  -1.180  0.00  0.00
ATOM    222  HB2 GLN    15      -8.184  -2.022  -1.855  0.00  0.00
ATOM    223  HB3 GLN    15      -6.807  -2.896  -1.933  0.00  0.00
ATOM    224  CG  GLN    15      -7.919  -3.344  -0.168  0.00  0.00
ATOM    225  HG2 GLN    15      -7.037  -3.783   0.301  0.00  0.00
ATOM    226  HG3 GLN    15      -8.418  -2.770   0.613  0.00  0.00
ATOM    227  CD  GLN    15      -8.857  -4.428  -0.702  0.00  0.00
ATOM    228  OE1 GLN    15      -9.964  -4.649  -0.191  0.00  0.00
ATOM    229  NE2 GLN    15      -8.426  -5.127  -1.648  0.00  0.00
ATOM    230 1HE2 GLN    15      -9.140  -5.801  -1.884  0.00  0.00
ATOM    231 2HE2 GLN    15      -7.484  -5.116  -2.014  0.00  0.00
ATOM    232  C   GLN    15      -5.422  -1.738   0.190  0.00  0.00
ATOM    233  O   GLN    15      -5.284  -1.633   1.405  0.00  0.00
ATOM    234  N   LYS    16      -4.387  -2.291  -0.540  0.00  0.00
ATOM    235  H   LYS    16      -4.608  -2.443  -1.515  0.00  0.00
ATOM    236  CA  LYS    16      -3.099  -2.802   0.036  0.00  0.00
ATOM    237  HA  LYS    16      -3.371  -3.490   0.835  0.00  0.00
ATOM    238  CB  LYS    16      -2.275  -3.467  -1.045  0.00  0.00
ATOM    239  HB2 LYS    16      -2.237  -2.819  -1.921  0.00  0.00
ATOM    240  HB3 LYS    16      -1.302  -3.536  -0.559  0.00  0.00
ATOM    241  CG  LYS    16      -2.798  -4.851  -1.356  0.00  0.00
ATOM    242  HG2 LYS    16      -3.035  -5.289  -0.386  0.00  0.00
ATOM    243  HG3 LYS    16      -3.731  -4.674  -1.889  0.00  0.00
ATOM    244  CD  LYS    16      -1.831  -5.804  -2.122  0.00  0.00
ATOM    245  HD2 LYS    16      -0.929  -5.798  -1.511  0.00  0.00
ATOM    246  HD3 LYS    16      -2.237  -6.806  -1.978  0.00  0.00
ATOM    247  CE  LYS    16      -1.637  -5.357  -3.561  0.00  0.00
ATOM    248  HE2 LYS    16      -2.487  -4.807  -3.965  0.00  0.00
ATOM    249  HE3 LYS    16      -0.757  -4.716  -3.599  0.00  0.00
ATOM    250  NZ  LYS    16      -1.274  -6.474  -4.519  0.00  0.00
ATOM    251  HZ1 LYS    16      -0.566  -6.167  -5.170  0.00  0.00
ATOM    252  HZ2 LYS    16      -0.978  -7.256  -3.952  0.00  0.00
ATOM    253  HZ3 LYS    16      -2.107  -6.842  -4.956  0.00  0.00
ATOM    254  C   LYS    16      -2.344  -1.614   0.624  0.00  0.00
ATOM    255  O   LYS    16      -1.735  -1.678   1.687  0.00  0.00
ATOM    256  N   LEU    17      -2.273  -0.457  -0.105  0.00  0.00
ATOM    257  H   LEU    17      -2.779  -0.550  -0.974  0.00  0.00
ATOM    258  CA  LEU    17      -1.571   0.814   0.361  0.00  0.00
ATOM    259  HA  LEU    17      -0.516   0.732   0.625  0.00  0.00
ATOM    260  CB  LEU    17      -1.725   1.974  -0.729  0.00  0.00
ATOM    261  HB2 LEU    17      -1.241   1.625  -1.641  0.00  0.00
ATOM    262  HB3 LEU    17      -2.789   2.177  -0.844  0.00  0.00
ATOM    263  CG  LEU    17      -1.081   3.301  -0.172  0.00  0.00
ATOM    264  HG  LEU    17      -1.198   3.485   0.896  0.00  0.00
ATOM    265  CD1 LEU    17       0.480   3.197  -0.235  0.00  0.00
ATOM    266 1HD1 LEU    17       0.906   2.277   0.165  0.00  0.00
ATOM    267 2HD1 LEU    17       0.875   3.248  -1.250  0.00  0.00
ATOM    268 3HD1 LEU    17       1.050   4.039   0.159  0.00  0.00
ATOM    269  CD2 LEU    17      -1.376   4.587  -0.932  0.00  0.00
ATOM    270 1HD2 LEU    17      -1.130   4.308  -1.956  0.00  0.00
ATOM    271 2HD2 LEU    17      -2.458   4.707  -0.982  0.00  0.00
ATOM    272 3HD2 LEU    17      -0.788   5.430  -0.569  0.00  0.00
ATOM    273  C   LEU    17      -2.156   1.312   1.712  0.00  0.00
ATOM    274  O   LEU    17      -1.403   1.737   2.607  0.00  0.00
ATOM    275  N   VAL    18      -3.509   1.468   1.908  0.00  0.00
ATOM    276  H   VAL    18      -4.141   1.305   1.136  0.00  0.00
ATOM    277  CA  VAL    18      -4.147   1.926   3.151  0.00  0.00
ATOM    278  HA  VAL    18      -3.589   2.763   3.570  0.00  0.00
ATOM    279  CB  VAL    18      -5.640   2.359   2.960  0.00  0.00
ATOM    280  HB  VAL    18      -6.168   1.800   2.188  0.00  0.00
ATOM    281  CG1 VAL    18      -6.370   2.560   4.275  0.00  0.00
ATOM    282 1HG1 VAL    18      -5.834   3.318   4.845  0.00  0.00
ATOM    283 2HG1 VAL    18      -7.410   2.876   4.186  0.00  0.00
ATOM    284 3HG1 VAL    18      -6.325   1.682   4.919  0.00  0.00
ATOM    285  CG2 VAL    18      -5.637   3.744   2.236  0.00  0.00
ATOM    286 1HG2 VAL    18      -5.067   3.768   1.307  0.00  0.00
ATOM    287 2HG2 VAL    18      -6.697   3.905   2.039  0.00  0.00
ATOM    288 3HG2 VAL    18      -5.285   4.547   2.884  0.00  0.00
ATOM    289  C   VAL    18      -4.108   0.846   4.175  0.00  0.00
ATOM    290  O   VAL    18      -3.800   1.243   5.278  0.00  0.00
ATOM    291  N   PHE    19      -4.162  -0.440   3.822  0.00  0.00
ATOM    292  H   PHE    19      -4.355  -0.779   2.890  0.00  0.00
ATOM    293  CA  PHE    19      -3.991  -1.443   4.887  0.00  0.00
ATOM    294  HA  PHE    19      -4.641  -1.207   5.729  0.00  0.00
ATOM    295  CB  PHE    19      -4.390  -2.788   4.373  0.00  0.00
ATOM    296  HB2 PHE    19      -5.452  -2.823   4.131  0.00  0.00
ATOM    297  HB3 PHE    19      -3.768  -2.868   3.481  0.00  0.00
ATOM    298  CG  PHE    19      -4.145  -3.854   5.341  0.00  0.00
ATOM    299  CD1 PHE    19      -4.957  -4.105   6.444  0.00  0.00
ATOM    300  HD1 PHE    19      -5.665  -3.356   6.764  0.00  0.00
ATOM    301  CE1 PHE    19      -4.802  -5.321   7.162  0.00  0.00
ATOM    302  HE1 PHE    19      -5.452  -5.449   8.014  0.00  0.00
ATOM    303  CZ  PHE    19      -3.711  -6.173   6.856  0.00  0.00
ATOM    304  HZ  PHE    19      -3.596  -7.083   7.427  0.00  0.00
ATOM    305  CE2 PHE    19      -2.902  -5.999   5.726  0.00  0.00
ATOM    306  HE2 PHE    19      -2.156  -6.745   5.499  0.00  0.00
ATOM    307  CD2 PHE    19      -3.090  -4.793   5.032  0.00  0.00
ATOM    308  HD2 PHE    19      -2.523  -4.553   4.145  0.00  0.00
ATOM    309  C   PHE    19      -2.557  -1.542   5.423  0.00  0.00
ATOM    310  O   PHE    19      -2.384  -1.559   6.655  0.00  0.00
ATOM    311  N   PHE    20      -1.522  -1.520   4.561  0.00  0.00
ATOM    312  H   PHE    20      -1.817  -1.548   3.595  0.00  0.00
ATOM    313  CA  PHE    20      -0.106  -1.503   4.880  0.00  0.00
ATOM    314  HA  PHE    20       0.163  -2.359   5.500  0.00  0.00
ATOM    315  CB  PHE    20       0.693  -1.619   3.623  0.00  0.00
ATOM    316  HB2 PHE    20       0.357  -2.545   3.156  0.00  0.00
ATOM    317  HB3 PHE    20       0.428  -0.804   2.949  0.00  0.00
ATOM    318  CG  PHE    20       2.125  -1.931   3.798  0.00  0.00
ATOM    319  CD1 PHE    20       2.573  -3.251   3.878  0.00  0.00
ATOM    320  HD1 PHE    20       1.814  -4.008   3.751  0.00  0.00
ATOM    321  CE1 PHE    20       3.870  -3.619   4.262  0.00  0.00
ATOM    322  HE1 PHE    20       4.210  -4.642   4.208  0.00  0.00
ATOM    323  CZ  PHE    20       4.795  -2.613   4.386  0.00  0.00
ATOM    324  HZ  PHE    20       5.803  -2.881   4.667  0.00  0.00
ATOM    325  CE2 PHE    20       4.424  -1.249   4.228  0.00  0.00
ATOM    326  HE2 PHE    20       5.204  -0.503   4.200  0.00  0.00
ATOM    327  CD2 PHE    20       3.090  -0.884   3.944  0.00  0.00
ATOM    328  HD2 PHE    20       2.823   0.156   3.830  0.00  0.00
ATOM    329  C   PHE    20       0.252  -0.292   5.621  0.00  0.00
ATOM    330  O   PHE    20       0.806  -0.342   6.700  0.00  0.00
ATOM    331  N   ALA    21      -0.064   0.888   5.065  0.00  0.00
ATOM    332  H   ALA    21      -0.270   0.860   4.077  0.00  0.00
ATOM    333  CA  ALA    21       0.277   2.174   5.679  0.00  0.00
ATOM    334  HA  ALA    21       1.359   2.282   5.741  0.00  0.00
ATOM    335  CB  ALA    21      -0.319   3.351   4.816  0.00  0.00
ATOM    336  HB1 ALA    21      -0.101   4.225   5.431  0.00  0.00
ATOM    337  HB2 ALA    21       0.056   3.358   3.793  0.00  0.00
ATOM    338  HB3 ALA    21      -1.398   3.201   4.771  0.00  0.00
ATOM    339  C   ALA    21      -0.304   2.207   7.129  0.00  0.00
ATOM    340  O   ALA    21       0.304   2.776   8.019  0.00  0.00
ATOM    341  N   GLU    22      -1.500   1.621   7.360  0.00  0.00
ATOM    342  H   GLU    22      -1.897   1.199   6.533  0.00  0.00
ATOM    343  CA  GLU    22      -2.147   1.647   8.623  0.00  0.00
ATOM    344  HA  GLU    22      -2.017   2.620   9.095  0.00  0.00
ATOM    345  CB  GLU    22      -3.584   1.328   8.395  0.00  0.00
ATOM    346  HB2 GLU    22      -4.032   2.019   7.681  0.00  0.00
ATOM    347  HB3 GLU    22      -3.568   0.400   7.823  0.00  0.00
ATOM    348  CG  GLU    22      -4.516   1.094   9.623  0.00  0.00
ATOM    349  HG2 GLU    22      -3.999   0.438  10.323  0.00  0.00
ATOM    350  HG3 GLU    22      -4.658   2.068  10.090  0.00  0.00
ATOM    351  CD  GLU    22      -5.901   0.495   9.316  0.00  0.00
ATOM    352  OE1 GLU    22      -6.085  -0.676   9.372  0.00  0.00
ATOM    353  OE2 GLU    22      -6.865   1.229   8.976  0.00  0.00
ATOM    354  C   GLU    22      -1.450   0.618   9.524  0.00  0.00
ATOM    355  O   GLU    22      -1.326   0.885  10.726  0.00  0.00
ATOM    356  N   ASP    23      -0.957  -0.530   9.014  0.00  0.00
ATOM    357  H   ASP    23      -1.136  -0.724   8.039  0.00  0.00
ATOM    358  CA  ASP    23      -0.253  -1.529   9.843  0.00  0.00
ATOM    359  HA  ASP    23      -0.789  -1.643  10.785  0.00  0.00
ATOM    360  CB  ASP    23      -0.122  -2.899   9.095  0.00  0.00
ATOM    361  HB2 ASP    23      -0.995  -3.144   8.491  0.00  0.00
ATOM    362  HB3 ASP    23       0.649  -2.821   8.328  0.00  0.00
ATOM    363  CG  ASP    23       0.434  -4.094   9.951  0.00  0.00
ATOM    364  OD1 ASP    23      -0.147  -4.257  11.054  0.00  0.00
ATOM    365  OD2 ASP    23       1.270  -4.900   9.546  0.00  0.00
ATOM    366  C   ASP    23       1.189  -1.126  10.274  0.00  0.00
ATOM    367  O   ASP    23       1.537  -1.338  11.487  0.00  0.00
ATOM    368  N   VAL    24       1.976  -0.487   9.382  0.00  0.00
ATOM    369  H   VAL    24       1.731  -0.553   8.405  0.00  0.00
ATOM    370  CA  VAL    24       3.276   0.155   9.713  0.00  0.00
ATOM    371  HA  VAL    24       3.814  -0.658  10.200  0.00  0.00
ATOM    372  CB  VAL    24       4.065   0.551   8.459  0.00  0.00
ATOM    373  HB  VAL    24       5.051   0.871   8.794  0.00  0.00
ATOM    374  CG1 VAL    24       4.380  -0.744   7.691  0.00  0.00
ATOM    375 1HG1 VAL    24       5.135  -0.555   6.927  0.00  0.00
ATOM    376 2HG1 VAL    24       4.833  -1.452   8.385  0.00  0.00
ATOM    377 3HG1 VAL    24       3.479  -1.202   7.282  0.00  0.00
ATOM    378  CG2 VAL    24       3.526   1.628   7.576  0.00  0.00
ATOM    379 1HG2 VAL    24       4.190   1.725   6.716  0.00  0.00
ATOM    380 2HG2 VAL    24       2.514   1.291   7.353  0.00  0.00
ATOM    381 3HG2 VAL    24       3.556   2.590   8.086  0.00  0.00
ATOM    382  C   VAL    24       3.201   1.309  10.626  0.00  0.00
ATOM    383  O   VAL    24       4.191   1.605  11.312  0.00  0.00
ATOM    384  N   GLY    25       2.016   1.965  10.744  0.00  0.00
ATOM    385  H   GLY    25       1.177   1.733  10.231  0.00  0.00
ATOM    386  CA  GLY    25       1.765   3.000  11.686  0.00  0.00
ATOM    387  HA2 GLY    25       2.750   3.439  11.844  0.00  0.00
ATOM    388  HA3 GLY    25       1.010   3.712  11.350  0.00  0.00
ATOM    389  C   GLY    25       1.126   2.497  12.935  0.00  0.00
ATOM    390  O   GLY    25       1.077   3.232  13.963  0.00  0.00
ATOM    391  N   SER    26       0.679   1.249  13.002  0.00  0.00
ATOM    392  H   SER    26       0.628   0.711  12.150  0.00  0.00
ATOM    393  CA  SER    26       0.342   0.619  14.241  0.00  0.00
ATOM    394  HA  SER    26      -0.097   1.379  14.889  0.00  0.00
ATOM    395  CB  SER    26      -0.762  -0.361  13.932  0.00  0.00
ATOM    396  HB2 SER    26      -0.325  -1.189  13.373  0.00  0.00
ATOM    397  HB3 SER    26      -1.201  -0.810  14.822  0.00  0.00
ATOM    398  OG  SER    26      -1.758   0.258  13.173  0.00  0.00
ATOM    399  HG  SER    26      -1.495   0.564  12.301  0.00  0.00
ATOM    400  C   SER    26       1.514  -0.169  14.902  0.00  0.00
ATOM    401  O   SER    26       1.310  -1.240  15.506  0.00  0.00
ATOM    402  N   ASN    27       2.713   0.234  14.591  0.00  0.00
ATOM    403  H   ASN    27       2.811   1.206  14.336  0.00  0.00
ATOM    404  CA  ASN    27       4.024  -0.540  14.772  0.00  0.00
ATOM    405  HA  ASN    27       3.845  -1.318  15.513  0.00  0.00
ATOM    406  CB  ASN    27       4.277  -1.254  13.498  0.00  0.00
ATOM    407  HB2 ASN    27       3.325  -1.648  13.143  0.00  0.00
ATOM    408  HB3 ASN    27       4.551  -0.518  12.742  0.00  0.00
ATOM    409  CG  ASN    27       5.301  -2.309  13.519  0.00  0.00
ATOM    410  OD1 ASN    27       5.916  -2.587  14.514  0.00  0.00
ATOM    411  ND2 ASN    27       5.644  -2.789  12.336  0.00  0.00
ATOM    412 1HD2 ASN    27       6.501  -3.316  12.258  0.00  0.00
ATOM    413 2HD2 ASN    27       5.108  -2.433  11.557  0.00  0.00
ATOM    414  C   ASN    27       5.202   0.321  15.353  0.00  0.00
ATOM    415  O   ASN    27       5.188   1.561  15.193  0.00  0.00
ATOM    416  N   LYS    28       6.142  -0.263  16.049  0.00  0.00
ATOM    417  H   LYS    28       6.309  -1.257  15.971  0.00  0.00
ATOM    418  CA  LYS    28       7.306   0.449  16.688  0.00  0.00
ATOM    419  HA  LYS    28       7.299   1.526  16.520  0.00  0.00
ATOM    420  CB  LYS    28       7.182   0.213  18.203  0.00  0.00
ATOM    421  HB2 LYS    28       6.788  -0.734  18.573  0.00  0.00
ATOM    422  HB3 LYS    28       8.151   0.272  18.699  0.00  0.00
ATOM    423  CG  LYS    28       6.273   1.190  18.826  0.00  0.00
ATOM    424  HG2 LYS    28       6.813   2.118  19.007  0.00  0.00
ATOM    425  HG3 LYS    28       5.354   1.380  18.271  0.00  0.00
ATOM    426  CD  LYS    28       5.809   0.810  20.194  0.00  0.00
ATOM    427  HD2 LYS    28       6.677   0.725  20.848  0.00  0.00
ATOM    428  HD3 LYS    28       5.266   1.673  20.582  0.00  0.00
ATOM    429  CE  LYS    28       4.865  -0.425  20.103  0.00  0.00
ATOM    430  HE2 LYS    28       4.042  -0.237  19.413  0.00  0.00
ATOM    431  HE3 LYS    28       5.406  -1.228  19.603  0.00  0.00
ATOM    432  NZ  LYS    28       4.369  -0.917  21.411  0.00  0.00
ATOM    433  HZ1 LYS    28       3.578  -1.545  21.394  0.00  0.00
ATOM    434  HZ2 LYS    28       5.090  -1.385  21.939  0.00  0.00
ATOM    435  HZ3 LYS    28       3.947  -0.159  21.930  0.00  0.00
ATOM    436  C   LYS    28       8.720   0.059  16.100  0.00  0.00
ATOM    437  O   LYS    28       9.780   0.379  16.716  0.00  0.00
ATOM    438  N   GLY    29       8.760  -0.796  15.122  0.00  0.00
ATOM    439  H   GLY    29       7.847  -1.075  14.795  0.00  0.00
ATOM    440  CA  GLY    29       9.874  -1.227  14.335  0.00  0.00
ATOM    441  HA2 GLY    29      10.655  -1.744  14.893  0.00  0.00
ATOM    442  HA3 GLY    29       9.582  -1.995  13.618  0.00  0.00
ATOM    443  C   GLY    29      10.524  -0.178  13.520  0.00  0.00
ATOM    444  O   GLY    29      10.057   0.942  13.392  0.00  0.00
ATOM    445  N   ALA    30      11.659  -0.526  12.939  0.00  0.00
ATOM    446  H   ALA    30      11.770  -1.523  12.821  0.00  0.00
ATOM    447  CA  ALA    30      12.709   0.366  12.428  0.00  0.00
ATOM    448  HA  ALA    30      12.803   1.140  13.189  0.00  0.00
ATOM    449  CB  ALA    30      13.999  -0.368  12.304  0.00  0.00
ATOM    450  HB1 ALA    30      14.221  -1.194  12.979  0.00  0.00
ATOM    451  HB2 ALA    30      14.069  -0.702  11.268  0.00  0.00
ATOM    452  HB3 ALA    30      14.795   0.361  12.457  0.00  0.00
ATOM    453  C   ALA    30      12.448   1.121  11.119  0.00  0.00
ATOM    454  O   ALA    30      13.202   1.958  10.679  0.00  0.00
ATOM    455  N   ILE    31      11.276   0.798  10.532  0.00  0.00
ATOM    456  H   ILE    31      10.885  -0.078  10.849  0.00  0.00
ATOM    457  CA  ILE    31      10.518   1.566   9.549  0.00  0.00
ATOM    458  HA  ILE    31      11.229   1.868   8.781  0.00  0.00
ATOM    459  CB  ILE    31       9.466   0.701   8.757  0.00  0.00
ATOM    460  HB  ILE    31       8.737   1.364   8.292  0.00  0.00
ATOM    461  CG2 ILE    31      10.124  -0.248   7.867  0.00  0.00
ATOM    462 1HG2 ILE    31       9.354  -0.697   7.240  0.00  0.00
ATOM    463 2HG2 ILE    31      10.903   0.145   7.214  0.00  0.00
ATOM    464 3HG2 ILE    31      10.646  -0.976   8.488  0.00  0.00
ATOM    465  CG1 ILE    31       8.505  -0.182   9.593  0.00  0.00
ATOM    466 2HG1 ILE    31       7.871  -0.848   9.008  0.00  0.00
ATOM    467 3HG1 ILE    31       9.162  -0.882  10.112  0.00  0.00
ATOM    468  CD1 ILE    31       7.596   0.533  10.630  0.00  0.00
ATOM    469 1HD1 ILE    31       7.131   1.489  10.389  0.00  0.00
ATOM    470 2HD1 ILE    31       6.740  -0.087  10.896  0.00  0.00
ATOM    471 3HD1 ILE    31       8.131   0.521  11.579  0.00  0.00
ATOM    472  C   ILE    31       9.818   2.864  10.098  0.00  0.00
ATOM    473  O   ILE    31       9.534   3.728   9.209  0.00  0.00
ATOM    474  N   ILE    32       9.553   3.083  11.407  0.00  0.00
ATOM    475  H   ILE    32       9.843   2.361  12.051  0.00  0.00
ATOM    476  CA  ILE    32       9.223   4.410  11.987  0.00  0.00
ATOM    477  HA  ILE    32       8.370   4.861  11.481  0.00  0.00
ATOM    478  CB  ILE    32       8.761   4.329  13.486  0.00  0.00
ATOM    479  HB  ILE    32       9.641   4.017  14.050  0.00  0.00
ATOM    480  CG2 ILE    32       8.406   5.797  13.933  0.00  0.00
ATOM    481 1HG2 ILE    32       7.624   6.219  13.301  0.00  0.00
ATOM    482 2HG2 ILE    32       8.142   5.767  14.990  0.00  0.00
ATOM    483 3HG2 ILE    32       9.325   6.382  13.942  0.00  0.00
ATOM    484  CG1 ILE    32       7.635   3.399  13.790  0.00  0.00
ATOM    485 2HG1 ILE    32       7.863   2.335  13.718  0.00  0.00
ATOM    486 3HG1 ILE    32       7.392   3.541  14.844  0.00  0.00
ATOM    487  CD1 ILE    32       6.357   3.605  12.998  0.00  0.00
ATOM    488 1HD1 ILE    32       5.602   2.876  13.289  0.00  0.00
ATOM    489 2HD1 ILE    32       6.016   4.639  13.031  0.00  0.00
ATOM    490 3HD1 ILE    32       6.515   3.392  11.941  0.00  0.00
ATOM    491  C   ILE    32      10.294   5.389  11.751  0.00  0.00
ATOM    492  O   ILE    32      11.373   5.326  12.308  0.00  0.00
ATOM    493  N   GLY    33      10.017   6.348  10.915  0.00  0.00
ATOM    494  H   GLY    33       9.024   6.364  10.730  0.00  0.00
ATOM    495  CA  GLY    33      10.829   7.492  10.439  0.00  0.00
ATOM    496  HA2 GLY    33      10.181   8.314  10.136  0.00  0.00
ATOM    497  HA3 GLY    33      11.380   7.808  11.324  0.00  0.00
ATOM    498  C   GLY    33      11.793   7.186   9.286  0.00  0.00
ATOM    499  O   GLY    33      12.683   8.027   8.961  0.00  0.00
ATOM    500  N   LEU    34      11.709   5.955   8.740  0.00  0.00
ATOM    501  H   LEU    34      11.177   5.239   9.211  0.00  0.00
ATOM    502  CA  LEU    34      11.943   5.551   7.314  0.00  0.00
ATOM    503  HA  LEU    34      12.698   6.243   6.942  0.00  0.00
ATOM    504  CB  LEU    34      12.541   4.109   7.281  0.00  0.00
ATOM    505  HB2 LEU    34      13.138   4.006   8.187  0.00  0.00
ATOM    506  HB3 LEU    34      11.665   3.487   7.465  0.00  0.00
ATOM    507  CG  LEU    34      13.319   3.754   5.982  0.00  0.00
ATOM    508  HG  LEU    34      12.725   3.946   5.089  0.00  0.00
ATOM    509  CD1 LEU    34      14.599   4.694   5.891  0.00  0.00
ATOM    510 1HD1 LEU    34      15.467   4.195   5.461  0.00  0.00
ATOM    511 2HD1 LEU    34      14.346   5.570   5.294  0.00  0.00
ATOM    512 3HD1 LEU    34      14.946   5.158   6.814  0.00  0.00
ATOM    513  CD2 LEU    34      13.705   2.296   5.968  0.00  0.00
ATOM    514 1HD2 LEU    34      14.157   2.041   6.927  0.00  0.00
ATOM    515 2HD2 LEU    34      12.837   1.645   5.869  0.00  0.00
ATOM    516 3HD2 LEU    34      14.414   2.185   5.147  0.00  0.00
ATOM    517  C   LEU    34      10.669   5.802   6.451  0.00  0.00
ATOM    518  O   LEU    34      10.805   6.263   5.329  0.00  0.00
ATOM    519  N   MET    35       9.471   5.373   6.932  0.00  0.00
ATOM    520  H   MET    35       9.365   5.025   7.874  0.00  0.00
ATOM    521  CA  MET    35       8.118   5.547   6.274  0.00  0.00
ATOM    522  HA  MET    35       8.275   5.385   5.207  0.00  0.00
ATOM    523  CB  MET    35       7.172   4.538   6.900  0.00  0.00
ATOM    524  HB2 MET    35       7.028   4.549   7.980  0.00  0.00
ATOM    525  HB3 MET    35       6.173   4.783   6.538  0.00  0.00
ATOM    526  CG  MET    35       7.558   3.090   6.439  0.00  0.00
ATOM    527  HG2 MET    35       8.622   2.867   6.525  0.00  0.00
ATOM    528  HG3 MET    35       7.004   2.373   7.045  0.00  0.00
ATOM    529  SD  MET    35       7.125   2.705   4.665  0.00  0.00
ATOM    530  CE  MET    35       7.689   0.999   4.670  0.00  0.00
ATOM    531  HE1 MET    35       7.495   0.460   3.743  0.00  0.00
ATOM    532  HE2 MET    35       8.756   0.912   4.876  0.00  0.00
ATOM    533  HE3 MET    35       7.138   0.441   5.427  0.00  0.00
ATOM    534  C   MET    35       7.623   6.961   6.407  0.00  0.00
ATOM    535  O   MET    35       6.584   7.242   7.075  0.00  0.00
ATOM    536  N   VAL    36       8.430   7.939   5.898  0.00  0.00
ATOM    537  H   VAL    36       9.251   7.597   5.418  0.00  0.00
ATOM    538  CA  VAL    36       8.061   9.374   6.006  0.00  0.00
ATOM    539  HA  VAL    36       7.020   9.405   6.329  0.00  0.00
ATOM    540  CB  VAL    36       8.934   9.931   7.204  0.00  0.00
ATOM    541  HB  VAL    36       8.822   9.371   8.133  0.00  0.00
ATOM    542  CG1 VAL    36      10.471   9.915   6.990  0.00  0.00
ATOM    543 1HG1 VAL    36      10.789  10.687   6.288  0.00  0.00
ATOM    544 2HG1 VAL    36      11.045  10.081   7.902  0.00  0.00
ATOM    545 3HG1 VAL    36      10.761   8.972   6.528  0.00  0.00
ATOM    546  CG2 VAL    36       8.432  11.353   7.544  0.00  0.00
ATOM    547 1HG2 VAL    36       7.355  11.357   7.716  0.00  0.00
ATOM    548 2HG2 VAL    36       8.970  11.730   8.413  0.00  0.00
ATOM    549 3HG2 VAL    36       8.698  11.920   6.653  0.00  0.00
ATOM    550  C   VAL    36       8.300   9.990   4.699  0.00  0.00
ATOM    551  O   VAL    36       9.153   9.532   3.918  0.00  0.00
ATOM    552  N   GLY    37       7.580  11.089   4.413  0.00  0.00
ATOM    553  H   GLY    37       6.976  11.510   5.105  0.00  0.00
ATOM    554  CA  GLY    37       7.703  11.750   3.070  0.00  0.00
ATOM    555  HA2 GLY    37       7.277  12.753   3.076  0.00  0.00
ATOM    556  HA3 GLY    37       8.705  11.669   2.648  0.00  0.00
ATOM    557  C   GLY    37       6.704  11.159   2.081  0.00  0.00
ATOM    558  O   GLY    37       6.894  11.267   0.824  0.00  0.00
ATOM    559  N   GLY    38       5.648  10.543   2.565  0.00  0.00
ATOM    560  H   GLY    38       5.546  10.446   3.564  0.00  0.00
ATOM    561  CA  GLY    38       4.783   9.727   1.754  0.00  0.00
ATOM    562  HA2 GLY    38       3.772   9.831   2.147  0.00  0.00
ATOM    563  HA3 GLY    38       4.917  10.036   0.716  0.00  0.00
ATOM    564  C   GLY    38       5.197   8.194   1.886  0.00  0.00
ATOM    565  O   GLY    38       6.162   7.847   2.581  0.00  0.00
ATOM    566  N   VAL    39       4.374   7.269   1.377  0.00  0.00
ATOM    567  H   VAL    39       3.502   7.601   0.990  0.00  0.00
ATOM    568  CA  VAL    39       4.483   5.793   1.495  0.00  0.00
ATOM    569  HA  VAL    39       5.430   5.455   1.917  0.00  0.00
ATOM    570  CB  VAL    39       3.274   5.289   2.308  0.00  0.00
ATOM    571  HB  VAL    39       2.338   5.605   1.849  0.00  0.00
ATOM    572  CG1 VAL    39       3.181   3.788   2.424  0.00  0.00
ATOM    573 1HG1 VAL    39       4.121   3.326   2.726  0.00  0.00
ATOM    574 2HG1 VAL    39       2.353   3.625   3.113  0.00  0.00
ATOM    575 3HG1 VAL    39       3.028   3.373   1.428  0.00  0.00
ATOM    576  CG2 VAL    39       3.554   5.734   3.767  0.00  0.00
ATOM    577 1HG2 VAL    39       3.658   6.820   3.755  0.00  0.00
ATOM    578 2HG2 VAL    39       2.792   5.369   4.454  0.00  0.00
ATOM    579 3HG2 VAL    39       4.490   5.313   4.136  0.00  0.00
ATOM    580  C   VAL    39       4.321   5.146   0.102  0.00  0.00
ATOM    581  O   VAL    39       3.442   5.517  -0.637  0.00  0.00
ATOM    582  N   VAL    40       5.230   4.192  -0.184  0.00  0.00
ATOM    583  H   VAL    40       5.837   3.912   0.574  0.00  0.00
ATOM    584  CA  VAL    40       5.131   3.370  -1.367  0.00  0.00
ATOM    585  HA  VAL    40       4.140   3.525  -1.794  0.00  0.00
ATOM    586  CB  VAL    40       6.162   3.818  -2.444  0.00  0.00
ATOM    587  HB  VAL    40       5.903   3.214  -3.313  0.00  0.00
ATOM    588  CG1 VAL    40       5.925   5.206  -2.954  0.00  0.00
ATOM    589 1HG1 VAL    40       4.895   5.401  -3.253  0.00  0.00
ATOM    590 2HG1 VAL    40       6.220   5.915  -2.180  0.00  0.00
ATOM    591 3HG1 VAL    40       6.579   5.455  -3.790  0.00  0.00
ATOM    592  CG2 VAL    40       7.688   3.704  -2.017  0.00  0.00
ATOM    593 1HG2 VAL    40       8.203   3.729  -2.977  0.00  0.00
ATOM    594 2HG2 VAL    40       7.961   4.531  -1.362  0.00  0.00
ATOM    595 3HG2 VAL    40       7.941   2.748  -1.556  0.00  0.00
ATOM    596  C   VAL    40       5.293   1.888  -1.067  0.00  0.00
ATOM    597  O   VAL    40       6.109   1.469  -0.222  0.00  0.00
ATOM    598  N   ILE    41       4.589   1.023  -1.780  0.00  0.00
ATOM    599  H   ILE    41       4.026   1.366  -2.545  0.00  0.00
ATOM    600  CA  ILE    41       4.537  -0.441  -1.560  0.00  0.00
ATOM    601  HA  ILE    41       5.253  -0.742  -0.795  0.00  0.00
ATOM    602  CB  ILE    41       3.125  -0.764  -1.178  0.00  0.00
ATOM    603  HB  ILE    41       2.862  -1.805  -1.365  0.00  0.00
ATOM    604  CG2 ILE    41       2.896  -0.396   0.318  0.00  0.00
ATOM    605 1HG2 ILE    41       3.726  -0.862   0.849  0.00  0.00
ATOM    606 2HG2 ILE    41       3.086   0.669   0.441  0.00  0.00
ATOM    607 3HG2 ILE    41       1.874  -0.697   0.546  0.00  0.00
ATOM    608  CG1 ILE    41       2.033  -0.116  -2.043  0.00  0.00
ATOM    609 2HG1 ILE    41       1.940   0.912  -1.691  0.00  0.00
ATOM    610 3HG1 ILE    41       2.290  -0.018  -3.099  0.00  0.00
ATOM    611  CD1 ILE    41       0.650  -0.783  -2.062  0.00  0.00
ATOM    612 1HD1 ILE    41       0.687  -1.826  -2.376  0.00  0.00
ATOM    613 2HD1 ILE    41       0.293  -0.742  -1.034  0.00  0.00
ATOM    614 3HD1 ILE    41       0.000  -0.168  -2.686  0.00  0.00
ATOM    615  C   ILE    41       5.070  -1.294  -2.750  0.00  0.00
ATOM    616  O   ILE    41       5.113  -2.495  -2.577  0.00  0.00
ATOM    617  N   ALA    42       5.561  -0.665  -3.777  0.00  0.00
ATOM    618  H   ALA    42       5.551   0.345  -3.781  0.00  0.00
ATOM    619  CA  ALA    42       5.802  -1.372  -5.025  0.00  0.00
ATOM    620  HA  ALA    42       4.967  -2.038  -5.244  0.00  0.00
ATOM    621  CB  ALA    42       5.856  -0.322  -6.155  0.00  0.00
ATOM    622  HB1 ALA    42       6.071  -0.674  -7.164  0.00  0.00
ATOM    623  HB2 ALA    42       4.975   0.320  -6.172  0.00  0.00
ATOM    624  HB3 ALA    42       6.660   0.387  -5.957  0.00  0.00
ATOM    625  C   ALA    42       7.116  -2.256  -4.934  0.00  0.00
ATOM    626  O   ALA    42       8.222  -1.691  -4.981  0.00  0.00
ATOM    627  OXT ALA    42       7.136  -3.469  -5.087  0.00  0.00
