# Supplementary material for: How Ionic Strength Affects the Conformational Behavior of Human and Rat Beta Amyloids – A Computational Study
Source: PLoS One. 2013 May 23;8(5):e62914. doi: 10.1371/journal.pone.0062914 (PMC3662769; doi:10.1371/journal.pone.0062914)
Supplement: Cluster S1 — Coordinate files. Cartesian coordinates of representative structures in pdb format are included in the file Cluster S1. Coordinates are stored in subdirectories for human amyloid with NaCl concentration of 0.00 M (cluster_human_0 M), 0.15 M (cluster_human_015) and 0.30 M (cluster_human_030 M). Rat amyloid data are stored in subdirectories: cluster_rat_0 M, cluster_rat_015 M and cluster_rat_030 M. (ZIP) [file pone.0062914.s020.zip › clusters/cluster_rat_015M/ambeta_rat_015M_cluster11.pdb]

ATOM      1  N   ASP     1     -23.614  17.141  -4.599  0.00  0.00
ATOM      2  H1  ASP     1     -24.061  16.240  -4.668  0.00  0.00
ATOM      3  H2  ASP     1     -23.054  17.350  -5.413  0.00  0.00
ATOM      4  H3  ASP     1     -24.316  17.867  -4.612  0.00  0.00
ATOM      5  CA  ASP     1     -22.777  17.204  -3.361  0.00  0.00
ATOM      6  HA  ASP     1     -22.017  17.980  -3.461  0.00  0.00
ATOM      7  CB  ASP     1     -23.671  17.682  -2.153  0.00  0.00
ATOM      8  HB2 ASP     1     -24.091  18.655  -2.405  0.00  0.00
ATOM      9  HB3 ASP     1     -24.513  17.003  -2.012  0.00  0.00
ATOM     10  CG  ASP     1     -22.751  17.853  -0.954  0.00  0.00
ATOM     11  OD1 ASP     1     -21.544  18.001  -1.133  0.00  0.00
ATOM     12  OD2 ASP     1     -23.273  17.736   0.227  0.00  0.00
ATOM     13  C   ASP     1     -22.043  15.961  -3.028  0.00  0.00
ATOM     14  O   ASP     1     -22.589  15.062  -2.359  0.00  0.00
ATOM     15  N   ALA     2     -20.787  15.770  -3.521  0.00  0.00
ATOM     16  H   ALA     2     -20.351  16.603  -3.890  0.00  0.00
ATOM     17  CA  ALA     2     -19.774  14.811  -3.168  0.00  0.00
ATOM     18  HA  ALA     2     -19.874  14.650  -2.094  0.00  0.00
ATOM     19  CB  ALA     2     -20.046  13.375  -3.571  0.00  0.00
ATOM     20  HB1 ALA     2     -20.894  13.025  -2.985  0.00  0.00
ATOM     21  HB2 ALA     2     -20.284  13.320  -4.633  0.00  0.00
ATOM     22  HB3 ALA     2     -19.178  12.758  -3.334  0.00  0.00
ATOM     23  C   ALA     2     -18.265  15.198  -3.456  0.00  0.00
ATOM     24  O   ALA     2     -18.082  15.942  -4.382  0.00  0.00
ATOM     25  N   GLU     3     -17.357  14.736  -2.614  0.00  0.00
ATOM     26  H   GLU     3     -17.804  14.245  -1.852  0.00  0.00
ATOM     27  CA  GLU     3     -15.898  15.019  -2.688  0.00  0.00
ATOM     28  HA  GLU     3     -15.767  16.092  -2.820  0.00  0.00
ATOM     29  CB  GLU     3     -15.094  14.619  -1.389  0.00  0.00
ATOM     30  HB2 GLU     3     -15.767  14.904  -0.580  0.00  0.00
ATOM     31  HB3 GLU     3     -14.930  13.544  -1.308  0.00  0.00
ATOM     32  CG  GLU     3     -13.693  15.323  -1.272  0.00  0.00
ATOM     33  HG2 GLU     3     -13.001  14.768  -1.905  0.00  0.00
ATOM     34  HG3 GLU     3     -13.770  16.345  -1.642  0.00  0.00
ATOM     35  CD  GLU     3     -13.125  15.427   0.128  0.00  0.00
ATOM     36  OE1 GLU     3     -12.969  16.558   0.626  0.00  0.00
ATOM     37  OE2 GLU     3     -12.815  14.357   0.755  0.00  0.00
ATOM     38  C   GLU     3     -15.388  14.284  -3.924  0.00  0.00
ATOM     39  O   GLU     3     -14.724  14.994  -4.697  0.00  0.00
ATOM     40  N   PHE     4     -15.694  13.022  -4.102  0.00  0.00
ATOM     41  H   PHE     4     -16.397  12.614  -3.504  0.00  0.00
ATOM     42  CA  PHE     4     -15.571  12.252  -5.289  0.00  0.00
ATOM     43  HA  PHE     4     -15.410  13.029  -6.035  0.00  0.00
ATOM     44  CB  PHE     4     -14.329  11.299  -5.221  0.00  0.00
ATOM     45  HB2 PHE     4     -14.643  10.422  -4.655  0.00  0.00
ATOM     46  HB3 PHE     4     -14.089  10.975  -6.233  0.00  0.00
ATOM     47  CG  PHE     4     -13.088  11.936  -4.620  0.00  0.00
ATOM     48  CD1 PHE     4     -12.147  12.696  -5.335  0.00  0.00
ATOM     49  HD1 PHE     4     -12.186  12.721  -6.414  0.00  0.00
ATOM     50  CE1 PHE     4     -11.020  13.245  -4.676  0.00  0.00
ATOM     51  HE1 PHE     4     -10.222  13.776  -5.175  0.00  0.00
ATOM     52  CZ  PHE     4     -10.927  13.147  -3.296  0.00  0.00
ATOM     53  HZ  PHE     4     -10.147  13.705  -2.799  0.00  0.00
ATOM     54  CE2 PHE     4     -11.841  12.370  -2.560  0.00  0.00
ATOM     55  HE2 PHE     4     -11.853  12.190  -1.495  0.00  0.00
ATOM     56  CD2 PHE     4     -12.903  11.781  -3.228  0.00  0.00
ATOM     57  HD2 PHE     4     -13.610  11.271  -2.592  0.00  0.00
ATOM     58  C   PHE     4     -16.862  11.470  -5.516  0.00  0.00
ATOM     59  O   PHE     4     -17.692  11.304  -4.567  0.00  0.00
ATOM     60  N   GLY     5     -16.802  10.832  -6.665  0.00  0.00
ATOM     61  H   GLY     5     -15.950  11.042  -7.165  0.00  0.00
ATOM     62  CA  GLY     5     -17.579   9.617  -7.036  0.00  0.00
ATOM     63  HA2 GLY     5     -17.895   9.073  -6.146  0.00  0.00
ATOM     64  HA3 GLY     5     -18.398   9.978  -7.660  0.00  0.00
ATOM     65  C   GLY     5     -16.705   8.582  -7.718  0.00  0.00
ATOM     66  O   GLY     5     -15.471   8.551  -7.463  0.00  0.00
ATOM     67  N   HIE     6     -17.308   7.774  -8.564  0.00  0.00
ATOM     68  H   HIE     6     -18.305   7.791  -8.720  0.00  0.00
ATOM     69  CA  HIE     6     -16.705   6.587  -9.133  0.00  0.00
ATOM     70  HA  HIE     6     -16.124   6.104  -8.348  0.00  0.00
ATOM     71  CB  HIE     6     -17.867   5.633  -9.679  0.00  0.00
ATOM     72  HB2 HIE     6     -17.425   4.702 -10.038  0.00  0.00
ATOM     73  HB3 HIE     6     -18.547   5.439  -8.848  0.00  0.00
ATOM     74  CG  HIE     6     -18.577   6.217 -10.848  0.00  0.00
ATOM     75  ND1 HIE     6     -18.324   5.922 -12.131  0.00  0.00
ATOM     76  CE1 HIE     6     -19.116   6.655 -12.898  0.00  0.00
ATOM     77  HE1 HIE     6     -18.951   6.778 -13.958  0.00  0.00
ATOM     78  NE2 HIE     6     -19.959   7.327 -12.093  0.00  0.00
ATOM     79  HE2 HIE     6     -20.615   8.037 -12.384  0.00  0.00
ATOM     80  CD2 HIE     6     -19.658   7.056 -10.772  0.00  0.00
ATOM     81  HD2 HIE     6     -20.090   7.525  -9.899  0.00  0.00
ATOM     82  C   HIE     6     -15.695   6.872 -10.286  0.00  0.00
ATOM     83  O   HIE     6     -14.945   5.989 -10.568  0.00  0.00
ATOM     84  N   ASP     7     -15.641   8.077 -10.800  0.00  0.00
ATOM     85  H   ASP     7     -16.347   8.788 -10.668  0.00  0.00
ATOM     86  CA  ASP     7     -14.784   8.368 -11.938  0.00  0.00
ATOM     87  HA  ASP     7     -14.135   7.530 -12.191  0.00  0.00
ATOM     88  CB  ASP     7     -15.665   8.571 -13.187  0.00  0.00
ATOM     89  HB2 ASP     7     -16.219   7.638 -13.286  0.00  0.00
ATOM     90  HB3 ASP     7     -16.218   9.501 -13.056  0.00  0.00
ATOM     91  CG  ASP     7     -14.758   8.930 -14.385  0.00  0.00
ATOM     92  OD1 ASP     7     -14.643   8.073 -15.329  0.00  0.00
ATOM     93  OD2 ASP     7     -14.250  10.095 -14.485  0.00  0.00
ATOM     94  C   ASP     7     -13.855   9.549 -11.691  0.00  0.00
ATOM     95  O   ASP     7     -12.713   9.563 -12.125  0.00  0.00
ATOM     96  N   SER     8     -14.393  10.564 -10.959  0.00  0.00
ATOM     97  H   SER     8     -15.201  10.402 -10.374  0.00  0.00
ATOM     98  CA  SER     8     -13.601  11.687 -10.463  0.00  0.00
ATOM     99  HA  SER     8     -13.134  12.235 -11.283  0.00  0.00
ATOM    100  CB  SER     8     -14.597  12.711  -9.868  0.00  0.00
ATOM    101  HB2 SER     8     -14.108  13.625  -9.527  0.00  0.00
ATOM    102  HB3 SER     8     -15.135  13.064 -10.748  0.00  0.00
ATOM    103  OG  SER     8     -15.416  12.169  -8.873  0.00  0.00
ATOM    104  HG  SER     8     -15.961  12.909  -8.597  0.00  0.00
ATOM    105  C   SER     8     -12.487  11.415  -9.503  0.00  0.00
ATOM    106  O   SER     8     -11.475  12.166  -9.437  0.00  0.00
ATOM    107  N   GLY     9     -12.656  10.486  -8.589  0.00  0.00
ATOM    108  H   GLY     9     -13.483   9.906  -8.578  0.00  0.00
ATOM    109  CA  GLY     9     -11.666  10.044  -7.605  0.00  0.00
ATOM    110  HA2 GLY     9     -11.260  10.904  -7.072  0.00  0.00
ATOM    111  HA3 GLY     9     -12.198   9.348  -6.954  0.00  0.00
ATOM    112  C   GLY     9     -10.403   9.241  -8.010  0.00  0.00
ATOM    113  O   GLY     9      -9.934   8.394  -7.337  0.00  0.00
ATOM    114  N   PHE    10      -9.840   9.578  -9.194  0.00  0.00
ATOM    115  H   PHE    10     -10.328  10.326  -9.667  0.00  0.00
ATOM    116  CA  PHE    10      -8.631   8.991  -9.808  0.00  0.00
ATOM    117  HA  PHE    10      -8.778   7.912  -9.815  0.00  0.00
ATOM    118  CB  PHE    10      -8.396   9.584 -11.216  0.00  0.00
ATOM    119  HB2 PHE    10      -7.604   9.124 -11.805  0.00  0.00
ATOM    120  HB3 PHE    10      -9.230   9.254 -11.835  0.00  0.00
ATOM    121  CG  PHE    10      -8.233  11.098 -11.223  0.00  0.00
ATOM    122  CD1 PHE    10      -7.016  11.693 -10.783  0.00  0.00
ATOM    123  HD1 PHE    10      -6.096  11.159 -10.600  0.00  0.00
ATOM    124  CE1 PHE    10      -7.043  13.061 -10.618  0.00  0.00
ATOM    125  HE1 PHE    10      -6.181  13.474 -10.112  0.00  0.00
ATOM    126  CZ  PHE    10      -8.147  13.843 -10.868  0.00  0.00
ATOM    127  HZ  PHE    10      -8.024  14.913 -10.791  0.00  0.00
ATOM    128  CE2 PHE    10      -9.288  13.304 -11.301  0.00  0.00
ATOM    129  HE2 PHE    10     -10.116  13.984 -11.446  0.00  0.00
ATOM    130  CD2 PHE    10      -9.387  11.917 -11.460  0.00  0.00
ATOM    131  HD2 PHE    10     -10.351  11.486 -11.685  0.00  0.00
ATOM    132  C   PHE    10      -7.425   9.164  -8.787  0.00  0.00
ATOM    133  O   PHE    10      -6.547   8.310  -8.797  0.00  0.00
ATOM    134  N   GLU    11      -7.441  10.066  -7.831  0.00  0.00
ATOM    135  H   GLU    11      -8.054  10.857  -7.968  0.00  0.00
ATOM    136  CA  GLU    11      -6.446  10.176  -6.803  0.00  0.00
ATOM    137  HA  GLU    11      -5.511   9.958  -7.319  0.00  0.00
ATOM    138  CB  GLU    11      -6.371  11.666  -6.217  0.00  0.00
ATOM    139  HB2 GLU    11      -6.454  12.386  -7.032  0.00  0.00
ATOM    140  HB3 GLU    11      -7.176  11.932  -5.531  0.00  0.00
ATOM    141  CG  GLU    11      -5.078  11.967  -5.458  0.00  0.00
ATOM    142  HG2 GLU    11      -5.091  12.953  -4.991  0.00  0.00
ATOM    143  HG3 GLU    11      -4.973  11.255  -4.639  0.00  0.00
ATOM    144  CD  GLU    11      -3.874  11.995  -6.377  0.00  0.00
ATOM    145  OE1 GLU    11      -2.939  11.239  -6.111  0.00  0.00
ATOM    146  OE2 GLU    11      -3.954  12.728  -7.408  0.00  0.00
ATOM    147  C   GLU    11      -6.729   9.217  -5.656  0.00  0.00
ATOM    148  O   GLU    11      -5.811   8.624  -5.073  0.00  0.00
ATOM    149  N   VAL    12      -8.012   8.961  -5.371  0.00  0.00
ATOM    150  H   VAL    12      -8.701   9.381  -5.978  0.00  0.00
ATOM    151  CA  VAL    12      -8.402   8.019  -4.316  0.00  0.00
ATOM    152  HA  VAL    12      -7.701   8.263  -3.518  0.00  0.00
ATOM    153  CB  VAL    12      -9.868   8.143  -3.882  0.00  0.00
ATOM    154  HB  VAL    12     -10.467   7.910  -4.763  0.00  0.00
ATOM    155  CG1 VAL    12     -10.225   7.127  -2.761  0.00  0.00
ATOM    156 1HG1 VAL    12     -10.057   6.127  -3.159  0.00  0.00
ATOM    157 2HG1 VAL    12      -9.799   7.455  -1.812  0.00  0.00
ATOM    158 3HG1 VAL    12     -11.311   7.178  -2.689  0.00  0.00
ATOM    159  CG2 VAL    12     -10.126   9.603  -3.434  0.00  0.00
ATOM    160 1HG2 VAL    12     -11.180   9.617  -3.157  0.00  0.00
ATOM    161 2HG2 VAL    12      -9.530   9.837  -2.552  0.00  0.00
ATOM    162 3HG2 VAL    12     -10.011  10.251  -4.304  0.00  0.00
ATOM    163  C   VAL    12      -8.185   6.548  -4.746  0.00  0.00
ATOM    164  O   VAL    12      -7.565   5.812  -4.038  0.00  0.00
ATOM    165  N   ARG    13      -8.620   6.170  -5.967  0.00  0.00
ATOM    166  H   ARG    13      -9.135   6.820  -6.542  0.00  0.00
ATOM    167  CA  ARG    13      -8.473   4.790  -6.445  0.00  0.00
ATOM    168  HA  ARG    13      -9.023   4.234  -5.686  0.00  0.00
ATOM    169  CB  ARG    13      -9.122   4.760  -7.865  0.00  0.00
ATOM    170  HB2 ARG    13      -8.551   5.396  -8.541  0.00  0.00
ATOM    171  HB3 ARG    13      -9.048   3.743  -8.254  0.00  0.00
ATOM    172  CG  ARG    13     -10.622   5.107  -7.903  0.00  0.00
ATOM    173  HG2 ARG    13     -11.121   4.741  -7.004  0.00  0.00
ATOM    174  HG3 ARG    13     -10.794   6.182  -7.953  0.00  0.00
ATOM    175  CD  ARG    13     -11.418   4.630  -9.124  0.00  0.00
ATOM    176  HD2 ARG    13     -11.289   3.553  -9.238  0.00  0.00
ATOM    177  HD3 ARG    13     -12.454   4.950  -9.007  0.00  0.00
ATOM    178  NE  ARG    13     -10.947   5.174 -10.429  0.00  0.00
ATOM    179  HE  ARG    13     -10.274   4.682 -10.996  0.00  0.00
ATOM    180  CZ  ARG    13     -11.226   6.406 -10.985  0.00  0.00
ATOM    181  NH1 ARG    13     -11.969   7.289 -10.363  0.00  0.00
ATOM    182 1HH1 ARG    13     -12.418   6.987  -9.510  0.00  0.00
ATOM    183 2HH1 ARG    13     -12.193   8.156 -10.831  0.00  0.00
ATOM    184  NH2 ARG    13     -10.683   6.695 -12.107  0.00  0.00
ATOM    185 1HH2 ARG    13     -10.164   6.058 -12.694  0.00  0.00
ATOM    186 2HH2 ARG    13     -10.720   7.646 -12.443  0.00  0.00
ATOM    187  C   ARG    13      -6.983   4.378  -6.573  0.00  0.00
ATOM    188  O   ARG    13      -6.589   3.347  -6.038  0.00  0.00
ATOM    189  N   HIE    14      -6.124   5.251  -7.187  0.00  0.00
ATOM    190  H   HIE    14      -6.565   6.012  -7.683  0.00  0.00
ATOM    191  CA  HIE    14      -4.748   5.110  -7.213  0.00  0.00
ATOM    192  HA  HIE    14      -4.387   4.246  -7.769  0.00  0.00
ATOM    193  CB  HIE    14      -4.080   6.263  -8.034  0.00  0.00
ATOM    194  HB2 HIE    14      -4.461   6.216  -9.054  0.00  0.00
ATOM    195  HB3 HIE    14      -4.303   7.240  -7.607  0.00  0.00
ATOM    196  CG  HIE    14      -2.572   6.044  -8.139  0.00  0.00
ATOM    197  ND1 HIE    14      -1.945   5.197  -9.011  0.00  0.00
ATOM    198  CE1 HIE    14      -0.662   5.290  -8.714  0.00  0.00
ATOM    199  HE1 HIE    14       0.067   4.697  -9.249  0.00  0.00
ATOM    200  NE2 HIE    14      -0.413   6.203  -7.705  0.00  0.00
ATOM    201  HE2 HIE    14       0.442   6.502  -7.257  0.00  0.00
ATOM    202  CD2 HIE    14      -1.584   6.660  -7.371  0.00  0.00
ATOM    203  HD2 HIE    14      -1.787   7.445  -6.658  0.00  0.00
ATOM    204  C   HIE    14      -4.032   5.041  -5.796  0.00  0.00
ATOM    205  O   HIE    14      -3.174   4.164  -5.491  0.00  0.00
ATOM    206  N   GLN    15      -4.513   5.886  -4.862  0.00  0.00
ATOM    207  H   GLN    15      -5.277   6.497  -5.114  0.00  0.00
ATOM    208  CA  GLN    15      -4.126   5.798  -3.434  0.00  0.00
ATOM    209  HA  GLN    15      -3.041   5.907  -3.441  0.00  0.00
ATOM    210  CB  GLN    15      -4.789   6.870  -2.568  0.00  0.00
ATOM    211  HB2 GLN    15      -4.516   7.854  -2.951  0.00  0.00
ATOM    212  HB3 GLN    15      -5.866   6.752  -2.676  0.00  0.00
ATOM    213  CG  GLN    15      -4.364   6.858  -1.038  0.00  0.00
ATOM    214  HG2 GLN    15      -4.861   7.693  -0.543  0.00  0.00
ATOM    215  HG3 GLN    15      -4.719   5.947  -0.556  0.00  0.00
ATOM    216  CD  GLN    15      -2.859   7.104  -0.884  0.00  0.00
ATOM    217  OE1 GLN    15      -2.413   8.216  -1.053  0.00  0.00
ATOM    218  NE2 GLN    15      -2.079   6.017  -0.743  0.00  0.00
ATOM    219 1HE2 GLN    15      -1.074   6.121  -0.725  0.00  0.00
ATOM    220 2HE2 GLN    15      -2.483   5.130  -1.005  0.00  0.00
ATOM    221  C   GLN    15      -4.378   4.478  -2.811  0.00  0.00
ATOM    222  O   GLN    15      -3.510   3.917  -2.172  0.00  0.00
ATOM    223  N   LYS    16      -5.644   3.999  -2.799  0.00  0.00
ATOM    224  H   LYS    16      -6.399   4.633  -3.013  0.00  0.00
ATOM    225  CA  LYS    16      -6.079   2.654  -2.351  0.00  0.00
ATOM    226  HA  LYS    16      -5.736   2.510  -1.326  0.00  0.00
ATOM    227  CB  LYS    16      -7.619   2.642  -2.368  0.00  0.00
ATOM    228  HB2 LYS    16      -7.959   2.935  -3.363  0.00  0.00
ATOM    229  HB3 LYS    16      -8.060   1.671  -2.143  0.00  0.00
ATOM    230  CG  LYS    16      -8.178   3.692  -1.370  0.00  0.00
ATOM    231  HG2 LYS    16      -7.845   3.533  -0.345  0.00  0.00
ATOM    232  HG3 LYS    16      -7.824   4.682  -1.659  0.00  0.00
ATOM    233  CD  LYS    16      -9.668   3.589  -1.299  0.00  0.00
ATOM    234  HD2 LYS    16     -10.048   3.827  -2.292  0.00  0.00
ATOM    235  HD3 LYS    16     -10.032   2.633  -0.919  0.00  0.00
ATOM    236  CE  LYS    16     -10.142   4.738  -0.354  0.00  0.00
ATOM    237  HE2 LYS    16      -9.575   4.574   0.564  0.00  0.00
ATOM    238  HE3 LYS    16      -9.903   5.706  -0.795  0.00  0.00
ATOM    239  NZ  LYS    16     -11.599   4.667  -0.161  0.00  0.00
ATOM    240  HZ1 LYS    16     -12.006   5.435   0.353  0.00  0.00
ATOM    241  HZ2 LYS    16     -12.057   4.611  -1.059  0.00  0.00
ATOM    242  HZ3 LYS    16     -11.910   3.865   0.371  0.00  0.00
ATOM    243  C   LYS    16      -5.423   1.467  -3.070  0.00  0.00
ATOM    244  O   LYS    16      -5.088   0.505  -2.378  0.00  0.00
ATOM    245  N   LEU    17      -5.104   1.620  -4.359  0.00  0.00
ATOM    246  H   LEU    17      -5.453   2.395  -4.903  0.00  0.00
ATOM    247  CA  LEU    17      -4.029   0.743  -4.919  0.00  0.00
ATOM    248  HA  LEU    17      -4.339  -0.297  -4.808  0.00  0.00
ATOM    249  CB  LEU    17      -4.026   0.981  -6.461  0.00  0.00
ATOM    250  HB2 LEU    17      -5.075   0.825  -6.715  0.00  0.00
ATOM    251  HB3 LEU    17      -3.766   2.025  -6.641  0.00  0.00
ATOM    252  CG  LEU    17      -3.235   0.020  -7.337  0.00  0.00
ATOM    253  HG  LEU    17      -3.686   0.036  -8.328  0.00  0.00
ATOM    254  CD1 LEU    17      -1.777   0.575  -7.480  0.00  0.00
ATOM    255 1HD1 LEU    17      -1.130   0.443  -6.612  0.00  0.00
ATOM    256 2HD1 LEU    17      -1.308   0.065  -8.321  0.00  0.00
ATOM    257 3HD1 LEU    17      -1.735   1.651  -7.649  0.00  0.00
ATOM    258  CD2 LEU    17      -3.209  -1.406  -6.814  0.00  0.00
ATOM    259 1HD2 LEU    17      -4.207  -1.814  -6.653  0.00  0.00
ATOM    260 2HD2 LEU    17      -2.684  -1.957  -7.595  0.00  0.00
ATOM    261 3HD2 LEU    17      -2.541  -1.428  -5.954  0.00  0.00
ATOM    262  C   LEU    17      -2.561   0.762  -4.285  0.00  0.00
ATOM    263  O   LEU    17      -2.109  -0.335  -3.925  0.00  0.00
ATOM    264  N   VAL    18      -1.853   1.897  -4.210  0.00  0.00
ATOM    265  H   VAL    18      -2.348   2.700  -4.568  0.00  0.00
ATOM    266  CA  VAL    18      -0.447   1.873  -3.829  0.00  0.00
ATOM    267  HA  VAL    18       0.030   1.039  -4.343  0.00  0.00
ATOM    268  CB  VAL    18       0.322   3.186  -4.136  0.00  0.00
ATOM    269  HB  VAL    18       1.282   3.147  -3.619  0.00  0.00
ATOM    270  CG1 VAL    18       0.558   3.541  -5.600  0.00  0.00
ATOM    271 1HG1 VAL    18       1.216   4.409  -5.628  0.00  0.00
ATOM    272 2HG1 VAL    18       1.030   2.733  -6.159  0.00  0.00
ATOM    273 3HG1 VAL    18      -0.402   3.739  -6.077  0.00  0.00
ATOM    274  CG2 VAL    18      -0.390   4.376  -3.482  0.00  0.00
ATOM    275 1HG2 VAL    18       0.267   5.232  -3.641  0.00  0.00
ATOM    276 2HG2 VAL    18      -1.387   4.543  -3.889  0.00  0.00
ATOM    277 3HG2 VAL    18      -0.479   4.224  -2.407  0.00  0.00
ATOM    278  C   VAL    18      -0.300   1.467  -2.356  0.00  0.00
ATOM    279  O   VAL    18       0.710   0.855  -1.991  0.00  0.00
ATOM    280  N   PHE    19      -1.279   1.765  -1.508  0.00  0.00
ATOM    281  H   PHE    19      -1.996   2.420  -1.787  0.00  0.00
ATOM    282  CA  PHE    19      -1.446   1.182  -0.183  0.00  0.00
ATOM    283  HA  PHE    19      -0.642   1.527   0.467  0.00  0.00
ATOM    284  CB  PHE    19      -2.674   1.683   0.541  0.00  0.00
ATOM    285  HB2 PHE    19      -2.606   2.730   0.837  0.00  0.00
ATOM    286  HB3 PHE    19      -3.527   1.722  -0.135  0.00  0.00
ATOM    287  CG  PHE    19      -2.851   0.999   1.894  0.00  0.00
ATOM    288  CD1 PHE    19      -3.972   0.187   2.241  0.00  0.00
ATOM    289  HD1 PHE    19      -4.677  -0.049   1.458  0.00  0.00
ATOM    290  CE1 PHE    19      -3.965  -0.412   3.542  0.00  0.00
ATOM    291  HE1 PHE    19      -4.764  -1.059   3.875  0.00  0.00
ATOM    292  CZ  PHE    19      -2.943  -0.121   4.434  0.00  0.00
ATOM    293  HZ  PHE    19      -2.928  -0.607   5.398  0.00  0.00
ATOM    294  CE2 PHE    19      -2.018   0.917   4.127  0.00  0.00
ATOM    295  HE2 PHE    19      -1.272   1.169   4.866  0.00  0.00
ATOM    296  CD2 PHE    19      -1.965   1.475   2.844  0.00  0.00
ATOM    297  HD2 PHE    19      -1.244   2.224   2.548  0.00  0.00
ATOM    298  C   PHE    19      -1.483  -0.353  -0.159  0.00  0.00
ATOM    299  O   PHE    19      -0.742  -0.876   0.677  0.00  0.00
ATOM    300  N   PHE    20      -2.340  -0.933  -1.030  0.00  0.00
ATOM    301  H   PHE    20      -2.780  -0.349  -1.724  0.00  0.00
ATOM    302  CA  PHE    20      -2.392  -2.405  -1.127  0.00  0.00
ATOM    303  HA  PHE    20      -2.518  -2.836  -0.135  0.00  0.00
ATOM    304  CB  PHE    20      -3.608  -2.920  -1.953  0.00  0.00
ATOM    305  HB2 PHE    20      -4.448  -2.280  -1.680  0.00  0.00
ATOM    306  HB3 PHE    20      -3.468  -2.692  -3.009  0.00  0.00
ATOM    307  CG  PHE    20      -4.058  -4.336  -1.796  0.00  0.00
ATOM    308  CD1 PHE    20      -3.710  -5.330  -2.696  0.00  0.00
ATOM    309  HD1 PHE    20      -3.165  -5.036  -3.581  0.00  0.00
ATOM    310  CE1 PHE    20      -3.937  -6.722  -2.441  0.00  0.00
ATOM    311  HE1 PHE    20      -3.716  -7.531  -3.124  0.00  0.00
ATOM    312  CZ  PHE    20      -4.679  -7.032  -1.251  0.00  0.00
ATOM    313  HZ  PHE    20      -4.996  -8.050  -1.073  0.00  0.00
ATOM    314  CE2 PHE    20      -5.130  -6.014  -0.416  0.00  0.00
ATOM    315  HE2 PHE    20      -5.751  -6.244   0.437  0.00  0.00
ATOM    316  CD2 PHE    20      -4.794  -4.726  -0.669  0.00  0.00
ATOM    317  HD2 PHE    20      -4.993  -3.948   0.055  0.00  0.00
ATOM    318  C   PHE    20      -1.072  -2.943  -1.648  0.00  0.00
ATOM    319  O   PHE    20      -0.554  -3.833  -0.935  0.00  0.00
ATOM    320  N   ALA    21      -0.565  -2.398  -2.670  0.00  0.00
ATOM    321  H   ALA    21      -0.991  -1.545  -3.000  0.00  0.00
ATOM    322  CA  ALA    21       0.462  -3.009  -3.526  0.00  0.00
ATOM    323  HA  ALA    21       0.253  -4.077  -3.580  0.00  0.00
ATOM    324  CB  ALA    21       0.341  -2.268  -4.883  0.00  0.00
ATOM    325  HB1 ALA    21       0.939  -1.366  -4.756  0.00  0.00
ATOM    326  HB2 ALA    21       0.593  -2.801  -5.801  0.00  0.00
ATOM    327  HB3 ALA    21      -0.693  -2.048  -5.151  0.00  0.00
ATOM    328  C   ALA    21       1.864  -2.896  -2.989  0.00  0.00
ATOM    329  O   ALA    21       2.760  -3.613  -3.457  0.00  0.00
ATOM    330  N   GLU    22       2.101  -1.993  -2.003  0.00  0.00
ATOM    331  H   GLU    22       1.376  -1.333  -1.766  0.00  0.00
ATOM    332  CA  GLU    22       3.319  -1.768  -1.296  0.00  0.00
ATOM    333  HA  GLU    22       4.154  -2.409  -1.582  0.00  0.00
ATOM    334  CB  GLU    22       3.894  -0.468  -1.831  0.00  0.00
ATOM    335  HB2 GLU    22       3.226   0.315  -1.471  0.00  0.00
ATOM    336  HB3 GLU    22       4.818  -0.223  -1.308  0.00  0.00
ATOM    337  CG  GLU    22       4.352  -0.334  -3.263  0.00  0.00
ATOM    338  HG2 GLU    22       3.523  -0.566  -3.933  0.00  0.00
ATOM    339  HG3 GLU    22       4.639   0.708  -3.398  0.00  0.00
ATOM    340  CD  GLU    22       5.443  -1.289  -3.672  0.00  0.00
ATOM    341  OE1 GLU    22       5.730  -1.364  -4.895  0.00  0.00
ATOM    342  OE2 GLU    22       6.149  -2.039  -2.931  0.00  0.00
ATOM    343  C   GLU    22       3.301  -1.661   0.228  0.00  0.00
ATOM    344  O   GLU    22       4.324  -2.041   0.890  0.00  0.00
ATOM    345  N   ASP    23       2.299  -1.140   0.918  0.00  0.00
ATOM    346  H   ASP    23       1.491  -0.851   0.385  0.00  0.00
ATOM    347  CA  ASP    23       2.373  -0.974   2.390  0.00  0.00
ATOM    348  HA  ASP    23       3.403  -0.833   2.713  0.00  0.00
ATOM    349  CB  ASP    23       1.447   0.179   2.871  0.00  0.00
ATOM    350  HB2 ASP    23       1.531   1.009   2.170  0.00  0.00
ATOM    351  HB3 ASP    23       0.418  -0.185   2.881  0.00  0.00
ATOM    352  CG  ASP    23       1.805   0.653   4.274  0.00  0.00
ATOM    353  OD1 ASP    23       2.799   1.455   4.385  0.00  0.00
ATOM    354  OD2 ASP    23       1.219   0.176   5.265  0.00  0.00
ATOM    355  C   ASP    23       1.937  -2.254   3.092  0.00  0.00
ATOM    356  O   ASP    23       2.555  -2.715   4.099  0.00  0.00
ATOM    357  N   VAL    24       0.778  -2.750   2.626  0.00  0.00
ATOM    358  H   VAL    24       0.381  -2.242   1.849  0.00  0.00
ATOM    359  CA  VAL    24       0.219  -3.978   3.096  0.00  0.00
ATOM    360  HA  VAL    24       0.377  -4.210   4.149  0.00  0.00
ATOM    361  CB  VAL    24      -1.325  -4.139   2.758  0.00  0.00
ATOM    362  HB  VAL    24      -1.331  -4.071   1.671  0.00  0.00
ATOM    363  CG1 VAL    24      -1.952  -5.442   3.089  0.00  0.00
ATOM    364 1HG1 VAL    24      -1.820  -5.638   4.152  0.00  0.00
ATOM    365 2HG1 VAL    24      -3.009  -5.501   2.829  0.00  0.00
ATOM    366 3HG1 VAL    24      -1.454  -6.309   2.655  0.00  0.00
ATOM    367  CG2 VAL    24      -2.139  -3.009   3.257  0.00  0.00
ATOM    368 1HG2 VAL    24      -2.128  -3.023   4.347  0.00  0.00
ATOM    369 2HG2 VAL    24      -1.666  -2.085   2.925  0.00  0.00
ATOM    370 3HG2 VAL    24      -3.164  -3.142   2.907  0.00  0.00
ATOM    371  C   VAL    24       0.948  -5.229   2.481  0.00  0.00
ATOM    372  O   VAL    24       1.257  -5.288   1.284  0.00  0.00
ATOM    373  N   GLY    25       1.184  -6.225   3.295  0.00  0.00
ATOM    374  H   GLY    25       0.840  -6.059   4.229  0.00  0.00
ATOM    375  CA  GLY    25       1.891  -7.505   2.935  0.00  0.00
ATOM    376  HA2 GLY    25       1.310  -8.375   3.242  0.00  0.00
ATOM    377  HA3 GLY    25       1.944  -7.600   1.850  0.00  0.00
ATOM    378  C   GLY    25       3.277  -7.686   3.587  0.00  0.00
ATOM    379  O   GLY    25       3.398  -7.546   4.826  0.00  0.00
ATOM    380  N   SER    26       4.124  -8.149   2.686  0.00  0.00
ATOM    381  H   SER    26       3.756  -8.100   1.746  0.00  0.00
ATOM    382  CA  SER    26       5.507  -8.693   2.888  0.00  0.00
ATOM    383  HA  SER    26       5.490  -9.563   3.544  0.00  0.00
ATOM    384  CB  SER    26       6.110  -9.264   1.663  0.00  0.00
ATOM    385  HB2 SER    26       7.140  -9.570   1.845  0.00  0.00
ATOM    386  HB3 SER    26       5.740 -10.251   1.386  0.00  0.00
ATOM    387  OG  SER    26       6.052  -8.400   0.553  0.00  0.00
ATOM    388  HG  SER    26       6.278  -8.897  -0.236  0.00  0.00
ATOM    389  C   SER    26       6.459  -7.639   3.424  0.00  0.00
ATOM    390  O   SER    26       7.323  -8.011   4.225  0.00  0.00
ATOM    391  N   ASN    27       6.145  -6.363   3.339  0.00  0.00
ATOM    392  H   ASN    27       5.337  -6.231   2.750  0.00  0.00
ATOM    393  CA  ASN    27       6.825  -5.245   3.885  0.00  0.00
ATOM    394  HA  ASN    27       7.873  -5.262   3.585  0.00  0.00
ATOM    395  CB  ASN    27       6.202  -4.019   3.337  0.00  0.00
ATOM    396  HB2 ASN    27       6.211  -4.082   2.250  0.00  0.00
ATOM    397  HB3 ASN    27       5.150  -4.048   3.621  0.00  0.00
ATOM    398  CG  ASN    27       6.810  -2.636   3.738  0.00  0.00
ATOM    399  OD1 ASN    27       7.451  -2.425   4.788  0.00  0.00
ATOM    400  ND2 ASN    27       6.515  -1.605   2.966  0.00  0.00
ATOM    401 1HD2 ASN    27       6.869  -0.719   3.296  0.00  0.00
ATOM    402 2HD2 ASN    27       5.789  -1.751   2.280  0.00  0.00
ATOM    403  C   ASN    27       6.894  -5.354   5.446  0.00  0.00
ATOM    404  O   ASN    27       7.977  -5.271   5.966  0.00  0.00
ATOM    405  N   LYS    28       5.751  -5.488   6.107  0.00  0.00
ATOM    406  H   LYS    28       4.886  -5.514   5.585  0.00  0.00
ATOM    407  CA  LYS    28       5.669  -5.845   7.559  0.00  0.00
ATOM    408  HA  LYS    28       6.543  -5.470   8.092  0.00  0.00
ATOM    409  CB  LYS    28       4.408  -5.280   8.170  0.00  0.00
ATOM    410  HB2 LYS    28       3.569  -5.828   7.740  0.00  0.00
ATOM    411  HB3 LYS    28       4.403  -5.398   9.253  0.00  0.00
ATOM    412  CG  LYS    28       4.133  -3.803   7.850  0.00  0.00
ATOM    413  HG2 LYS    28       4.914  -3.271   8.393  0.00  0.00
ATOM    414  HG3 LYS    28       4.180  -3.509   6.801  0.00  0.00
ATOM    415  CD  LYS    28       2.794  -3.365   8.472  0.00  0.00
ATOM    416  HD2 LYS    28       1.968  -4.009   8.166  0.00  0.00
ATOM    417  HD3 LYS    28       2.918  -3.431   9.553  0.00  0.00
ATOM    418  CE  LYS    28       2.430  -1.909   8.181  0.00  0.00
ATOM    419  HE2 LYS    28       1.381  -1.686   8.369  0.00  0.00
ATOM    420  HE3 LYS    28       3.102  -1.394   8.867  0.00  0.00
ATOM    421  NZ  LYS    28       2.694  -1.444   6.791  0.00  0.00
ATOM    422  HZ1 LYS    28       2.150  -2.002   6.149  0.00  0.00
ATOM    423  HZ2 LYS    28       2.281  -0.524   6.762  0.00  0.00
ATOM    424  HZ3 LYS    28       3.666  -1.480   6.514  0.00  0.00
ATOM    425  C   LYS    28       5.759  -7.348   7.800  0.00  0.00
ATOM    426  O   LYS    28       6.017  -7.732   8.915  0.00  0.00
ATOM    427  N   GLY    29       5.574  -8.206   6.843  0.00  0.00
ATOM    428  H   GLY    29       5.507  -7.843   5.902  0.00  0.00
ATOM    429  CA  GLY    29       5.655  -9.679   6.945  0.00  0.00
ATOM    430  HA2 GLY    29       5.402 -10.149   7.895  0.00  0.00
ATOM    431  HA3 GLY    29       5.091 -10.100   6.113  0.00  0.00
ATOM    432  C   GLY    29       7.145 -10.072   6.672  0.00  0.00
ATOM    433  O   GLY    29       8.001  -9.495   7.389  0.00  0.00
ATOM    434  N   ALA    30       7.427 -10.954   5.690  0.00  0.00
ATOM    435  H   ALA    30       6.575 -11.247   5.234  0.00  0.00
ATOM    436  CA  ALA    30       8.678 -11.531   5.272  0.00  0.00
ATOM    437  HA  ALA    30       9.150 -12.196   5.994  0.00  0.00
ATOM    438  CB  ALA    30       8.376 -12.429   4.103  0.00  0.00
ATOM    439  HB1 ALA    30       7.811 -11.856   3.367  0.00  0.00
ATOM    440  HB2 ALA    30       9.329 -12.738   3.675  0.00  0.00
ATOM    441  HB3 ALA    30       7.770 -13.259   4.468  0.00  0.00
ATOM    442  C   ALA    30       9.877 -10.614   4.970  0.00  0.00
ATOM    443  O   ALA    30      10.992 -11.062   5.089  0.00  0.00
ATOM    444  N   ILE    31       9.718  -9.394   4.457  0.00  0.00
ATOM    445  H   ILE    31       8.758  -9.117   4.314  0.00  0.00
ATOM    446  CA  ILE    31      10.766  -8.367   4.395  0.00  0.00
ATOM    447  HA  ILE    31      11.482  -8.749   3.666  0.00  0.00
ATOM    448  CB  ILE    31      10.206  -7.048   3.781  0.00  0.00
ATOM    449  HB  ILE    31       9.349  -6.716   4.365  0.00  0.00
ATOM    450  CG2 ILE    31      11.318  -5.908   3.798  0.00  0.00
ATOM    451 1HG2 ILE    31      11.181  -5.039   3.155  0.00  0.00
ATOM    452 2HG2 ILE    31      11.409  -5.468   4.791  0.00  0.00
ATOM    453 3HG2 ILE    31      12.278  -6.382   3.590  0.00  0.00
ATOM    454  CG1 ILE    31       9.730  -7.208   2.307  0.00  0.00
ATOM    455 2HG1 ILE    31       9.057  -8.065   2.278  0.00  0.00
ATOM    456 3HG1 ILE    31       9.157  -6.342   1.977  0.00  0.00
ATOM    457  CD1 ILE    31      10.827  -7.492   1.192  0.00  0.00
ATOM    458 1HD1 ILE    31      11.120  -8.496   1.499  0.00  0.00
ATOM    459 2HD1 ILE    31      10.569  -7.504   0.133  0.00  0.00
ATOM    460 3HD1 ILE    31      11.697  -6.855   1.349  0.00  0.00
ATOM    461  C   ILE    31      11.494  -8.201   5.731  0.00  0.00
ATOM    462  O   ILE    31      12.704  -8.109   5.765  0.00  0.00
ATOM    463  N   ILE    32      10.764  -8.111   6.885  0.00  0.00
ATOM    464  H   ILE    32       9.755  -8.146   6.867  0.00  0.00
ATOM    465  CA  ILE    32      11.421  -7.725   8.172  0.00  0.00
ATOM    466  HA  ILE    32      11.883  -6.750   8.014  0.00  0.00
ATOM    467  CB  ILE    32      10.370  -7.538   9.372  0.00  0.00
ATOM    468  HB  ILE    32       9.854  -8.493   9.480  0.00  0.00
ATOM    469  CG2 ILE    32      11.096  -7.112  10.665  0.00  0.00
ATOM    470 1HG2 ILE    32      10.444  -6.635  11.399  0.00  0.00
ATOM    471 2HG2 ILE    32      11.639  -7.842  11.265  0.00  0.00
ATOM    472 3HG2 ILE    32      11.788  -6.352  10.305  0.00  0.00
ATOM    473  CG1 ILE    32       9.166  -6.730   8.907  0.00  0.00
ATOM    474 2HG1 ILE    32       8.640  -7.245   8.105  0.00  0.00
ATOM    475 3HG1 ILE    32       8.486  -6.797   9.756  0.00  0.00
ATOM    476  CD1 ILE    32       9.462  -5.292   8.514  0.00  0.00
ATOM    477 1HD1 ILE    32       8.577  -4.657   8.462  0.00  0.00
ATOM    478 2HD1 ILE    32      10.141  -4.879   9.261  0.00  0.00
ATOM    479 3HD1 ILE    32      10.082  -5.298   7.618  0.00  0.00
ATOM    480  C   ILE    32      12.543  -8.707   8.641  0.00  0.00
ATOM    481  O   ILE    32      12.328  -9.839   9.022  0.00  0.00
ATOM    482  N   GLY    33      13.795  -8.178   8.578  0.00  0.00
ATOM    483  H   GLY    33      13.964  -7.232   8.266  0.00  0.00
ATOM    484  CA  GLY    33      15.074  -8.932   8.709  0.00  0.00
ATOM    485  HA2 GLY    33      15.763  -8.089   8.762  0.00  0.00
ATOM    486  HA3 GLY    33      15.198  -9.493   9.635  0.00  0.00
ATOM    487  C   GLY    33      15.611  -9.618   7.410  0.00  0.00
ATOM    488  O   GLY    33      16.783  -9.994   7.399  0.00  0.00
ATOM    489  N   LEU    34      14.812  -9.694   6.327  0.00  0.00
ATOM    490  H   LEU    34      13.851  -9.389   6.386  0.00  0.00
ATOM    491  CA  LEU    34      15.281 -10.273   5.022  0.00  0.00
ATOM    492  HA  LEU    34      16.043 -10.996   5.312  0.00  0.00
ATOM    493  CB  LEU    34      14.038 -10.939   4.422  0.00  0.00
ATOM    494  HB2 LEU    34      13.513 -11.632   5.080  0.00  0.00
ATOM    495  HB3 LEU    34      13.283 -10.187   4.195  0.00  0.00
ATOM    496  CG  LEU    34      14.244 -11.539   2.982  0.00  0.00
ATOM    497  HG  LEU    34      14.679 -10.824   2.282  0.00  0.00
ATOM    498  CD1 LEU    34      15.170 -12.747   3.175  0.00  0.00
ATOM    499 1HD1 LEU    34      16.185 -12.378   3.329  0.00  0.00
ATOM    500 2HD1 LEU    34      15.042 -13.489   3.963  0.00  0.00
ATOM    501 3HD1 LEU    34      15.241 -13.442   2.337  0.00  0.00
ATOM    502  CD2 LEU    34      12.888 -11.930   2.433  0.00  0.00
ATOM    503 1HD2 LEU    34      12.207 -11.107   2.213  0.00  0.00
ATOM    504 2HD2 LEU    34      13.014 -12.620   1.598  0.00  0.00
ATOM    505 3HD2 LEU    34      12.399 -12.617   3.122  0.00  0.00
ATOM    506  C   LEU    34      15.978  -9.296   4.115  0.00  0.00
ATOM    507  O   LEU    34      16.924  -9.698   3.451  0.00  0.00
ATOM    508  N   MET    35      15.583  -8.021   4.120  0.00  0.00
ATOM    509  H   MET    35      14.816  -7.795   4.736  0.00  0.00
ATOM    510  CA  MET    35      16.366  -7.003   3.406  0.00  0.00
ATOM    511  HA  MET    35      16.873  -7.509   2.582  0.00  0.00
ATOM    512  CB  MET    35      15.486  -5.978   2.747  0.00  0.00
ATOM    513  HB2 MET    35      14.812  -6.524   2.088  0.00  0.00
ATOM    514  HB3 MET    35      14.913  -5.429   3.495  0.00  0.00
ATOM    515  CG  MET    35      16.379  -4.930   1.992  0.00  0.00
ATOM    516  HG2 MET    35      17.081  -4.492   2.702  0.00  0.00
ATOM    517  HG3 MET    35      16.912  -5.371   1.150  0.00  0.00
ATOM    518  SD  MET    35      15.380  -3.606   1.363  0.00  0.00
ATOM    519  CE  MET    35      16.740  -2.424   0.876  0.00  0.00
ATOM    520  HE1 MET    35      17.618  -2.869   0.406  0.00  0.00
ATOM    521  HE2 MET    35      16.417  -1.597   0.245  0.00  0.00
ATOM    522  HE3 MET    35      17.116  -2.015   1.814  0.00  0.00
ATOM    523  C   MET    35      17.377  -6.351   4.387  0.00  0.00
ATOM    524  O   MET    35      18.490  -6.317   3.996  0.00  0.00
ATOM    525  N   VAL    36      17.027  -5.872   5.561  0.00  0.00
ATOM    526  H   VAL    36      16.038  -5.943   5.754  0.00  0.00
ATOM    527  CA  VAL    36      17.942  -5.151   6.451  0.00  0.00
ATOM    528  HA  VAL    36      18.929  -5.572   6.259  0.00  0.00
ATOM    529  CB  VAL    36      18.097  -3.656   6.085  0.00  0.00
ATOM    530  HB  VAL    36      18.438  -3.189   7.009  0.00  0.00
ATOM    531  CG1 VAL    36      19.171  -3.341   5.043  0.00  0.00
ATOM    532 1HG1 VAL    36      18.944  -3.749   4.059  0.00  0.00
ATOM    533 2HG1 VAL    36      18.988  -2.309   4.746  0.00  0.00
ATOM    534 3HG1 VAL    36      20.159  -3.693   5.342  0.00  0.00
ATOM    535  CG2 VAL    36      16.784  -2.984   5.666  0.00  0.00
ATOM    536 1HG2 VAL    36      15.984  -3.166   6.383  0.00  0.00
ATOM    537 2HG2 VAL    36      16.969  -1.909   5.672  0.00  0.00
ATOM    538 3HG2 VAL    36      16.575  -3.251   4.630  0.00  0.00
ATOM    539  C   VAL    36      17.590  -5.272   7.917  0.00  0.00
ATOM    540  O   VAL    36      16.467  -5.561   8.245  0.00  0.00
ATOM    541  N   GLY    37      18.618  -5.183   8.705  0.00  0.00
ATOM    542  H   GLY    37      19.505  -4.991   8.263  0.00  0.00
ATOM    543  CA  GLY    37      18.557  -5.671  10.033  0.00  0.00
ATOM    544  HA2 GLY    37      19.529  -5.441  10.466  0.00  0.00
ATOM    545  HA3 GLY    37      17.818  -5.041  10.526  0.00  0.00
ATOM    546  C   GLY    37      18.284  -7.158  10.208  0.00  0.00
ATOM    547  O   GLY    37      18.099  -7.834   9.233  0.00  0.00
ATOM    548  N   GLY    38      18.171  -7.519  11.469  0.00  0.00
ATOM    549  H   GLY    38      18.239  -6.861  12.233  0.00  0.00
ATOM    550  CA  GLY    38      17.648  -8.846  11.812  0.00  0.00
ATOM    551  HA2 GLY    38      16.615  -8.764  11.474  0.00  0.00
ATOM    552  HA3 GLY    38      18.278  -9.604  11.349  0.00  0.00
ATOM    553  C   GLY    38      17.655  -9.151  13.342  0.00  0.00
ATOM    554  O   GLY    38      17.368  -8.173  14.084  0.00  0.00
ATOM    555  N   VAL    39      18.120 -10.329  13.788  0.00  0.00
ATOM    556  H   VAL    39      18.234 -11.113  13.162  0.00  0.00
ATOM    557  CA  VAL    39      18.326 -10.569  15.243  0.00  0.00
ATOM    558  HA  VAL    39      17.375 -10.346  15.728  0.00  0.00
ATOM    559  CB  VAL    39      18.489 -12.072  15.626  0.00  0.00
ATOM    560  HB  VAL    39      17.872 -12.691  14.974  0.00  0.00
ATOM    561  CG1 VAL    39      19.949 -12.595  15.243  0.00  0.00
ATOM    562 1HG1 VAL    39      20.021 -13.645  15.527  0.00  0.00
ATOM    563 2HG1 VAL    39      20.033 -12.533  14.159  0.00  0.00
ATOM    564 3HG1 VAL    39      20.742 -12.002  15.702  0.00  0.00
ATOM    565  CG2 VAL    39      18.063 -12.415  17.097  0.00  0.00
ATOM    566 1HG2 VAL    39      18.760 -12.066  17.859  0.00  0.00
ATOM    567 2HG2 VAL    39      17.187 -11.895  17.484  0.00  0.00
ATOM    568 3HG2 VAL    39      17.906 -13.482  17.253  0.00  0.00
ATOM    569  C   VAL    39      19.321  -9.594  15.919  0.00  0.00
ATOM    570  O   VAL    39      19.165  -9.230  17.099  0.00  0.00
ATOM    571  N   VAL    40      20.322  -9.155  15.094  0.00  0.00
ATOM    572  H   VAL    40      20.180  -9.499  14.155  0.00  0.00
ATOM    573  CA  VAL    40      21.402  -8.211  15.416  0.00  0.00
ATOM    574  HA  VAL    40      21.577  -8.250  16.490  0.00  0.00
ATOM    575  CB  VAL    40      22.714  -8.618  14.728  0.00  0.00
ATOM    576  HB  VAL    40      22.803  -8.377  13.669  0.00  0.00
ATOM    577  CG1 VAL    40      23.885  -7.820  15.294  0.00  0.00
ATOM    578 1HG1 VAL    40      24.846  -8.183  14.930  0.00  0.00
ATOM    579 2HG1 VAL    40      23.795  -6.754  15.092  0.00  0.00
ATOM    580 3HG1 VAL    40      24.038  -8.084  16.341  0.00  0.00
ATOM    581  CG2 VAL    40      22.986 -10.103  14.938  0.00  0.00
ATOM    582 1HG2 VAL    40      22.858 -10.464  15.959  0.00  0.00
ATOM    583 2HG2 VAL    40      22.348 -10.764  14.352  0.00  0.00
ATOM    584 3HG2 VAL    40      23.992 -10.380  14.619  0.00  0.00
ATOM    585  C   VAL    40      21.009  -6.796  15.087  0.00  0.00
ATOM    586  O   VAL    40      20.539  -6.464  14.006  0.00  0.00
ATOM    587  N   ILE    41      21.074  -5.924  16.145  0.00  0.00
ATOM    588  H   ILE    41      21.399  -6.395  16.978  0.00  0.00
ATOM    589  CA  ILE    41      20.826  -4.513  16.152  0.00  0.00
ATOM    590  HA  ILE    41      20.507  -4.196  15.158  0.00  0.00
ATOM    591  CB  ILE    41      19.690  -4.113  17.120  0.00  0.00
ATOM    592  HB  ILE    41      19.238  -3.128  16.999  0.00  0.00
ATOM    593  CG2 ILE    41      18.521  -5.050  16.836  0.00  0.00
ATOM    594 1HG2 ILE    41      18.129  -4.958  15.822  0.00  0.00
ATOM    595 2HG2 ILE    41      18.807  -6.071  17.092  0.00  0.00
ATOM    596 3HG2 ILE    41      17.673  -4.710  17.427  0.00  0.00
ATOM    597  CG1 ILE    41      20.073  -4.209  18.653  0.00  0.00
ATOM    598 2HG1 ILE    41      20.453  -5.190  18.938  0.00  0.00
ATOM    599 3HG1 ILE    41      20.882  -3.506  18.858  0.00  0.00
ATOM    600  CD1 ILE    41      18.909  -3.832  19.559  0.00  0.00
ATOM    601 1HD1 ILE    41      18.254  -4.682  19.750  0.00  0.00
ATOM    602 2HD1 ILE    41      19.310  -3.785  20.571  0.00  0.00
ATOM    603 3HD1 ILE    41      18.289  -3.002  19.217  0.00  0.00
ATOM    604  C   ILE    41      22.179  -3.740  16.278  0.00  0.00
ATOM    605  O   ILE    41      22.201  -2.531  16.087  0.00  0.00
ATOM    606  N   ALA    42      23.274  -4.353  16.747  0.00  0.00
ATOM    607  H   ALA    42      23.083  -5.319  16.971  0.00  0.00
ATOM    608  CA  ALA    42      24.531  -3.766  17.114  0.00  0.00
ATOM    609  HA  ALA    42      24.558  -2.697  16.904  0.00  0.00
ATOM    610  CB  ALA    42      24.705  -4.032  18.579  0.00  0.00
ATOM    611  HB1 ALA    42      25.526  -3.470  19.026  0.00  0.00
ATOM    612  HB2 ALA    42      23.819  -3.704  19.122  0.00  0.00
ATOM    613  HB3 ALA    42      24.828  -5.094  18.787  0.00  0.00
ATOM    614  C   ALA    42      25.674  -4.304  16.183  0.00  0.00
ATOM    615  O   ALA    42      25.543  -4.001  14.996  0.00  0.00
ATOM    616  OXT ALA    42      26.607  -5.038  16.541  0.00  0.00
